# Supplementary material for: Evidence for Multiple Diagenetic Episodes in Ancient Fluvial‐Lacustrine Sedimentary Rocks in Gale Crater, Mars
Source: J Geophys Res Planets. 2020 Aug 13;125(8):e2019JE006295. doi: 10.1029/2019JE006295 (PMC7507756; doi:10.1029/2019JE006295)
Supplement: Supplementary file 2 — Table S1 [file JGRE-125-e2019JE006295-s002.csv]

Oudam		Marimba		Quela			Oudam		Marimba		Quela
Temperature (deg C)	H2O (m/z 17 cps)	Temperature (deg C)	H2O (m/z 17 cps)	Temperature (deg C)	H2O (m/z 17 cps)		Temperature (deg C)	SO2 (m/z 64 cps)	Temperature (deg C)	SO2 (m/z 64 cps)	Temperature (deg C)	SO2 (m/z 64 cps)
202.18358	4692277.607	62.191879	243083.1028	59.85751	47386.46254		34.5933	1560.65	34.5929	-7155.56	40.1774	-1980.35
203.95461	4608037.131	63.959091	227510.6573	61.418579	55161.84319		34.5935	855.192	34.5926	-8156.66	40.2345	-3941.31
205.88318	4595021.928	65.548248	213575.0379	63.094292	63219.72338		34.5931	678.552	34.5929	-5213.27	39.5256	2332.75
207.82159	4503009.354	67.3134	250717.9821	64.522957	57662.39221		34.5928	502.012	34.5916	-9275.59	36.1998	-1196.66
209.7791	4493115.824	68.878532	235132.1819	66.159676	47103.76268		34.5924	1560.65	34.5919	-2680.98	34.5943	-411.66
211.80064	4520094.424	70.441772	226477.6733	67.597992	48215.22371		34.5926	1326.17	34.5923	-9511.14	34.5933	764.153
213.90269	4444240.195	72.21447	217702.0075	69.241371	74056.26697		34.5922	3267.91	34.5934	-6448.97	34.5939	-2765.38
215.96236	4429138.526	73.875862	244635.2042	70.516113	71555.61028		34.5937	3091.27	34.5921	-6448.97	34.5935	-19.4936
218.18117	4325554.211	75.454407	232418.7378	72.01973	93224.13552		34.5933	4916.26	34.5921	-8333.36	34.5933	2725.56
220.30156	4314553.522	76.809509	253630.9086	73.350227	110451.1883		34.5936	3621.1	34.5909	-4977.71	34.5925	1941.27
222.45235	4266336.475	78.220619	240432.0221	74.823997	101560.0556		34.592	7212.28	34.5911	-6331.14	34.5924	-5509.51
224.68761	4283026.451	79.420631	244958.696	76.163483	86833.0241		34.5935	2031.63	34.592	-4388.74	34.5912	-3156.9
226.81898	4177356.308	80.75721	244958.696	77.540138	98780.95188		34.5923	2855.78	34.5924	-5213.27	34.5925	-1588.16
228.87685	4121179.609	82.202591	267560.5327	78.793419	87393.42972		34.5933	2149.32	34.5924	3797.37	34.5931	4686.24
231.1628	4106828.585	83.668228	238880.4963	80.134659	97114.42949		34.5925	4386.42	34.5927	-4506.58	34.5924	-2765.38
233.45384	4031652.634	85.063751	254213.58	81.557747	120176.597		34.5919	4621.92	34.5924	-10335.5	34.5929	-1980.35
235.6245	4015506.189	86.503853	274565.5244	82.750702	147680.9679		34.5932	6388.09	34.5936	-2504.28	34.5937	-804.492
237.87012	3948670.739	87.820885	255961.9203	84.056168	152404.6842		34.5928	8683.14	34.5928	-5213.27	34.5937	-1196.66
240.14117	3917184.318	89.147751	237393.9368	85.2948	161569.2155		34.5924	3621.1	34.5934	-8333.36	34.5932	-4725.73
242.20737	3921950.11	90.504471	263865.4902	86.545097	145735.2935		34.5934	4268.73	34.5923	-1444.24	34.5928	-19.4936
244.52248	3841472.404	91.764862	267625.344	87.840347	141567.5418		34.5922	5505.05	34.5931	-4035.44	34.5931	-3156.9
246.8842	3853713.28	93.09745	247094.3367	88.898857	144346.1119		34.5926	6741.28	34.5923	-3917.71	34.5933	-3156.9
249.13441	3735631.536	94.320747	283134.4462	90.21492	159346.4508		34.5925	8447.64	34.5935	-8510.05	34.5926	1941.27
251.67957	3617339.757	95.687019	275928.2381	91.332809	149625.9405		34.5933	4033.23	34.5924	-4565.44	34.5931	1156.97
253.98801	3656166.259	96.906342	284953.1676	92.509514	180742.9066		34.596	6211.44	34.5919	-2857.59	34.592	-19.4936
256.23495	3581921.747	98.130638	297109.5882	93.671822	195187.1993		34.5726	5563.9	34.5924	-5742.27	34.5935	4293.44
258.69211	3574925.117	99.409309	301794.0806	94.838303	204357.2756		35.0449	5446.1	34.593	-5506.71	34.5933	1156.97
260.53156	3544043.13	100.55826	296459.0845	95.98645	213249.0495		36.6372	9448.5	34.5932	-5448.84	34.5936	1156.97
263.00241	3499192.635	101.67988	295613.5986	97.033478	256032.2061		37.9535	4268.73	34.5929	-8038.94	34.5932	-4333.51
265.40359	3433895.215	102.94088	304202.249	98.138191	268809.6913		38.5842	10155	34.5919	-4212.14	34.5929	4293.44
268.07013	3373760.216	104.2032	321534.6019	99.164055	300483.4017		38.8358	5034.06	34.591	-2857.59	34.5938	-804.492
270.5838	3292179.528	105.49072	327993.9066	100.2816	325488.4021		38.9533	10037.3	34.5917	-5860.01	34.5943	-411.66
273.03967	3186331.203	106.5782	333412.9847	101.39816	343824.2178		39.0142	6446.93	34.593	-1974.26	34.5925	-2765.38
275.27847	3098467.748	107.72198	354403.2844	102.37724	349659.8624		39.0661	6859.08	34.5932	-678.643	34.5928	-2373.2
277.82446	3101824.035	108.86432	358594.1073	103.46494	373002.8014		39.117	9154.14	34.5928	-560.803	34.593	-4333.51
280.32935	2986119.4	110.0129	387988.2451	104.5684	389120.3176		39.1753	6505.88	34.5924	-619.673	34.5926	-1588.16
282.95651	2939508.707	111.23116	427778.9251	105.6481	398846.6087		39.2372	7094.58	34.5923	-4035.44	34.5928	1941.27
285.46976	2889156.618	112.35976	407464.5382	106.6814	427469.8909		39.3052	7918.79	34.5924	-1561.98	34.5934	-1980.35
288.22247	2822060.672	113.565	441593.2333	107.78036	467482.9936		39.3721	12686.7	34.5933	2737.26	34.593	-1196.66
290.86319	2773824.011	114.7193	482312.2303	108.74672	486931.8202		39.6405	6682.43	34.5922	1088.16	34.5924	-1980.35
293.78589	2672497.075	116.025	513889.946	109.85636	499155.1465		39.7312	8447.64	34.5924	-443.064	34.5936	2332.75
296.065	2679782.269	117.0194	556734.6111	110.905	525551.9388		39.7969	6152.59	34.592	-8510.05	34.5936	-2373.2
298.60818	2664163.592	118.14272	573336.1101	111.96374	576401.9211		39.863	9684	34.5907	-384.094	34.5929	3509.83
301.46609	2635070.889	119.27852	625466.2202	112.9752	601136.9363		39.9328	8918.64	34.592	1618.3	34.5936	-1588.16
304.18225	2560035.802	120.49356	675660.4236	114.17358	646989.2682		39.9945	9213	34.5922	-2445.41	34.593	-1980.35
306.96896	2526714.87	121.6081	738821.8957	115.18836	698677.5356		40.0754	5269.55	34.5919	617.098	34.592	2332.75
309.52631	2500314.273	122.8384	827141.3857	116.0668	749255.9387		40.1548	8624.29	34.5928	-1090.83	34.5925	-2373.2
312.27408	2497282.563	123.99064	861331.2999	117.16956	775938.8714		40.2301	10331.7	34.5923	-1679.82	34.593	-3941.31
314.99088	2502540.382	125.18428	882656.4169	118.2199	824852.6155		40.3134	8447.64	34.5919	-2680.98	34.5933	-804.492
317.86127	2483676.134	126.26812	912272.8775	119.19748	900732.2322		40.4067	5858.24	34.5916	-4624.31	34.5928	3901.97
320.32095	2434183.952	127.406	919646.7748	120.30288	952983.3414		40.5011	12274.6	34.5748	-1267.54	34.5929	-1588.16
322.89139	2412673.985	128.61374	879696.039	121.2748	1005514.229		40.5975	7035.73	35.0208	440.387	34.5933	372.002
326.66745	2388184.878	129.81032	841551.3848	122.27746	1090567.384		40.7157	7565.58	36.5465	-1503.11	34.593	1549.12
329.98819	2344374.272	131.09029	855292.3357	123.28432	1201479.101		40.8289	9919.51	37.8696	-1679.82	34.5931	4686.24
333.64413	2353147.552	132.28493	811650.7471	124.33282	1256519.62		40.9486	4268.73	38.5221	-2092	34.5925	-1588.16
337.17328	2300576.579	133.61819	812208.3157	125.37156	1374387.148		41.0594	10272.8	38.829	-855.251	34.5927	-2373.2
340.54691	2373871.008	134.62376	792722.2614	126.4089	1466678.464		41.1789	9389.65	38.9406	-3328.73	34.594	-1980.35
343.52316	2347456.265	135.89471	776553.4999	127.55728	1512547.964		41.3119	5563.9	39.0043	675.969	34.5938	-1196.66
346.62195	2370569.601	137.24992	776276.2752	128.58868	1588732.576		41.4425	8683.14	39.054	-1326.41	34.5928	-411.66
349.91669	2380873.411	138.40936	734757.8012	129.68544	1698559.496		41.6036	10096.2	39.103	911.552	34.5925	-4333.51
353.54422	2412378.953	139.8044	723611.6629	130.80325	1776696.477		41.7299	8918.64	39.1572	1912.76	34.5935	-2765.38
357.24899	2382724.898	140.95631	743233.2267	131.8454	1859280.71		41.9015	10626	39.2132	-3741	34.5923	372.002
359.94141	2461328.099	142.27403	709739.4589	132.91229	1997767.63		42.0516	10213.9	39.2756	-3328.73	34.5936	-2765.38
363.27921	2461627.727	143.54079	695895.0247	134.04552	2083698.728		42.2299	10272.8	39.3369	-2739.85	34.5928	-804.492
366.70343	2459431.511	144.68993	714268.8286	135.21474	2199404.936		42.3986	8624.29	39.5671	-1797.56	34.5928	-3156.9
370.13635	2481062.456	146.0015	675250.9304	136.3026	2330136.056		42.5923	8624.29	39.6538	-1797.56	34.5935	372.002
373.6315	2500516.412	147.29964	663112.269	137.35001	2457805.14		42.7926	10979.2	39.7088	-2563.15	34.5933	-1588.16
377.07727	2538567.149	148.71255	695621.1761	138.64	2574358.049		42.9919	7742.14	39.7667	-1149.7	34.5932	1156.97
380.38589	2488708.666	150.02188	677298.873	139.72256	2708728.283		43.2056	11980.1	39.8225	2619.52	34.5934	-5117.95
383.72568	2515619.899	151.4675	681396.5952	140.96761	2834490.722		43.4215	13157.7	39.8822	-1503.11	34.5931	1549.12
386.60434	2558283.927	152.71519	645962.4147	142.18784	2930482.67		43.6666	10390.5	39.9509	2972.85	34.5935	-411.66
390.1366	2534373.054	154.14374	662839.7286	143.3824	3094937.017		43.8965	8271.09	40.0104	4091.83	34.5922	2725.56
393.50043	2503754.796	155.53979	648817.6276	144.51112	3224338.019		44.1424	8036.59	40.0849	2855.11	34.5931	5470.49
396.74713	2480258.66	156.9411	641070.5994	145.65833	3347905.147		44.4108	8683.14	40.1588	2207.22	34.5929	-411.66
399.72531	2500617.486	158.34692	646506.186	146.76462	3461743.875		44.6753	8506.59	40.2399	4150.81	34.5933	-2765.38
403.17532	2494051.895	159.82651	632585.6751	147.92316	3590612.593		44.975	6623.58	40.3229	-619.673	34.5933	-1196.66
406.84271	2478149.72	161.38756	638218.535	149.1804	3695001.93		45.2508	6859.08	40.4116	-443.064	34.5927	-1196.66
409.94037	2452851.868	162.91348	613547.7092	150.4894	3809421.35		45.3948	7035.73	40.5092	3267.31	34.5919	-2373.2
413.34399	2437750.045	164.33884	661068.5351	151.7829	3931925.375		45.5508	9919.51	40.6015	-1326.41	34.5919	-1196.66
416.71359	2375911.811	165.83144	630822.1183	152.90828	4052766.074		45.8784	11155.9	40.7049	-443.064	34.5925	-3156.9
419.81805	2329486.485	167.30099	623975.4563	154.18478	4193383.907		46.2491	9507.45	40.8078	-2386.44	34.5939	764.153
422.7612	2301051.539	168.918	651538.017	155.4402	4319811.572		46.6582	12097.9	40.9205	1853.89	34.5936	-1196.66
426.11288	2268529.299	170.46248	638422.1331	156.77995	4407250.167		47.0778	8447.64	41.0463	-266.355	34.595	4293.44
429.61923	2185181.034	172.0562	624924.1823	158.22523	4499990.749		47.4608	9330.8	41.179	204.806	34.5944	-1980.35
433.12817	2174093.244	173.7448	636046.2642	159.59004	4611967.309		47.8397	9330.8	41.3122	-3858.74	34.5928	7431.1
437.0502	2135970.225	175.4518	632314.3212	160.72984	4669627.01		48.1828	14394.1	41.4559	-1031.96	34.5928	764.153
440.09991	2096470.187	177.23108	622417.2904	162.4747	4696925.279		48.5872	7565.58	41.5969	-619.673	34.5928	2725.56
443.16125	2075238.715	178.88667	631364.7221	163.69392	4750405.772		48.9638	10920.4	41.7515	-2739.85	34.5932	372.002
446.27762	2011242.254	180.42972	594898.5559	165.06636	4816430.207		49.4083	9154.14	41.9132	-6448.97	34.5933	4686.24
449.59885	1999988.764	182.07126	598948.61	166.28056	4847077.901		49.8311	12745.5	42.0717	3208.44	34.5942	372.002
453.08234	1933605.074	183.713	633264.0478	167.80563	4890259.884		50.2757	11097	42.2505	3267.31	34.5937	-804.492
456.60699	1918831.593	185.56808	627974.1873	169.416	4964088.873		50.7126	11980.1	42.4429	-2504.28	34.5922	3901.97
460.56601	1885400.304	187.55144	627974.1873	170.69098	5004205.534		51.1914	7624.44	42.6384	2089.37	34.5915	9000.24
464.76779	1811928.44	189.29047	630550.832	172.03281	5017301.227		51.6239	14511.9	42.8268	4798.61	34.5922	-3549.1
468.01187	1775207.946	190.84184	631771.6446	173.62616	5020923.401		52.0922	8800.94	43.0246	86.9654	34.5929	372.002
471.01099	1753173.299	192.75481	598813.6253	175.06764	5078045.294		52.607	9978.36	43.2291	-501.934	34.5924	-1980.35
474.7872	1732638.048	194.42404	632992.7832	176.7527	5109254.352		53.1112	7624.44	43.4533	2737.26	34.5936	-411.66
478.02908	1688495.35	196.22092	587681.5487	178.00343	5148540.307		53.6557	10155	43.6865	-30.7747	34.594	3509.83
482.07883	1688897.432	198.15216	607190.7788	179.79205	5155227.157		54.1819	13157.7	43.9345	911.552	34.594	1941.27
485.43112	1649751.41	200.1331	631093.415	181.12959	5156341.717		54.7181	9095.29	44.1866	1029.29	34.5934	-2765.38
489.28445	1674045.104	202.01601	635978.4204	182.76082	5150768.26		55.2427	9625.15	44.4243	3620.75	34.5931	3509.83
492.95059	1637021.29	203.88782	630143.9796	184.261	5150768.26		55.8083	11332.5	44.7012	-3741	34.5933	-1196.66
496.33566	1624090.37	206.00841	637064.4617	185.82382	5152718.933		56.3253	7388.93	45.0259	5328.68	34.5936	4293.44
499.66248	1604097.555	207.54646	613277.0795	187.47987	5148818.213		56.9379	8565.44	45.3334	-89.6447	34.591	-4333.51
502.69067	1599763.461	209.48705	608002.011	188.91896	5147982.648		57.5746	9389.65	45.6551	3502.91	34.593	8608.12
506.55957	1598739.679	211.64799	660183.1079	190.95956	5073867.282		58.1738	9389.65	45.9833	-1326.41	34.5937	-3549.1
510.51651	1565086.963	213.90344	614902.0108	192.5489	5059934.285		58.7701	8565.44	46.313	-1974.26	34.5924	1941.27
514.31567	1545048.292	215.87505	612735.8508	193.94264	5056033.426		59.3915	11509.2	46.6225	4150.81	34.593	764.153
517.6286	1511180.295	217.88536	598138.3953	195.64592	5014798.797		60.0634	11685.8	46.9598	-5448.84	34.5938	1549.12
520.52954	1492993.512	219.99152	609624.6348	197.34492	4980249.935		60.667	11626.9	47.3249	-5331.01	34.5918	1156.97
524.47552	1474189.844	222.09419	621875.3695	198.76759	5027057.593		61.2349	9684	47.6713	-3211	34.5921	1549.12
527.72601	1450200.139	224.00964	628923.3321	200.5656	4954338.712		56.6279	7447.78	48.0346	204.806	34.5936	1941.27
530.88416	1428304.833	226.15796	663657.382	202.22282	4873264.935		58.5003	7859.94	48.4323	-501.934	34.5931	764.153
533.94843	1418756.384	228.30286	612397.6323	204.09821	4847078.414		60.4432	16336.1	48.8115	4916.46	34.5928	2332.75
538.039	1390603.445	230.45357	628855.5565	205.81898	4793870.345		62.1253	11391.4	49.2061	-914.221	34.5933	4293.44
541.64307	1385714.204	232.57449	637064.4617	207.67557	4735083.44		63.8332	12981	49.6528	-3858.74	34.5937	372.002
544.74847	1372049.209	234.82584	644603.2864	209.42101	4690234.767		65.6055	9036.44	50.076	-7391.12	34.5937	3509.83
547.87482	1359694.319	237.0486	627567.4827	211.2982	4654580.49		67.1367	10861.5	50.5547	-2033.13	34.5934	-1980.35
551.38885	1323851.627	239.2762	642293.2338	213.10973	4663494.564		68.8106	11391.4	50.9649	-5213.27	34.5929	3117.7
554.45215	1302143.312	241.62141	634078.25	214.87872	4643161.046		70.4305	13275.5	51.4341	-4035.44	34.5936	-804.492
558.09235	1293721.012	243.90179	629262.4502	217.021	4561268.759		71.8477	13098.8	51.8791	1147.13	34.593	3901.97
562.02081	1255773.776	246.13251	647117.9503	218.6922	4535086.949		73.4681	9154.14	52.2798	1264.88	34.5937	2725.56
565.27448	1264648.117	248.7496	617947.731	220.47812	4508905.991		74.9865	11155.9	52.8114	-4329.87	34.5924	1941.27
568.89136	1206035.846	251.10619	651129.8332	222.52344	4438712.866		76.56	14158.6	53.3036	-3034.29	34.5928	1549.12
572.07495	1195085.973	253.35484	625669.567	224.2588	4394429.451		77.904	9271.95	53.8576	734.84	34.5936	8608.12
575.07129	1201754.742	255.3994	639712.3019	226.36252	4400278.209		79.4109	10037.3	54.3847	2266.09	34.5931	3509.83
578.1319	1208794.964	257.92227	626415.1451	228.4397	4343191.431		81.0242	9742.85	54.9293	-4329.87	34.5921	3117.7
581.74548	1161358.329	260.44656	653238.7701	230.43056	4313118.744		82.374	12627.8	55.4816	-1561.98	34.5919	5862.62
585.60156	1156032.886	262.63803	659364.8642	232.51653	4278311.479		83.8332	10096.2	56.0471	-796.382	34.5932	-4725.73
588.64789	1144248.898	265.22021	636385.6086	234.32452	4250467.82		85.2442	9978.36	56.654	-1444.24	34.5943	-804.492
591.9809	1128407.247	267.89999	620994.8646	236.34209	4226795.066		86.6119	9860.65	57.2254	440.387	34.5938	-5117.95
595.43439	1138724.703	270.33347	630415.2504	238.32719	4201177.331		87.8742	15277.3	57.8625	-2386.44	34.5931	372.002
598.38031	1096573.258	272.78625	622620.5502	240.36275	4164698.044		89.2877	11214.7	58.4342	-5272.14	34.593	-804.492
601.46606	1057201.543	275.11713	617676.935	242.45988	4092301.024		90.6462	11214.7	59.083	-5918.97	34.5928	-3156.9
604.73627	1064063.507	277.76611	610909.5914	244.62404	4039953.249		91.9117	11803.6	59.6643	-1149.7	34.5928	1549.12
608.23877	1049217.825	280.33841	628516.5731	246.6156	3965887.362		93.1828	13216.5	60.3596	-1444.24	34.5921	3509.83
611.69177	1012263.122	282.95407	626211.7769	248.3403	3951686.95		94.4768	16630.5	60.9856	-5213.27	34.5935	1941.27
614.70935	999364.9572	285.82886	631771.6446	250.95416	3921058.755		95.7145	12686.7	55.9169	1912.76	34.5937	1156.97
618.13873	964659.059	288.45145	611382.9576	253.12975	3971177.891		96.9145	11685.8	57.5008	-973.09	34.5929	-4725.73
621.84735	988519.5801	290.82828	609218.9732	255.09589	3950853.723		98.1098	14276.4	59.3049	-2916.56	34.5929	3901.97
625.64185	958881.9752	293.215	613480.0796	257.16592	3952524.572		99.2918	13334.3	60.9926	-5801.14	34.5937	3509.83
628.47498	933399.8284	295.84799	603068.575	259.655	3932756.286		100.486	14276.4	62.6848	911.552	34.5935	3509.83
631.75092	955404.4825	298.59793	638150.5548	261.87552	3899625.518		101.701	14217.4	64.5338	-3799.87	34.5928	5470.49
635.63959	945329.1938	301.58292	608610.4664	263.71216	3823892.722		102.922	13334.3	66.0566	-1267.54	34.5931	-3156.9
639.06824	919556.2499	304.39984	643855.7857	266.4046	3800507.391		104.08	13746.4	67.7834	-3328.73	34.5932	-4725.73
642.42615	909469.1527	307.07159	645214.8847	268.53937	3783802.139		105.355	15747.3	69.3925	440.387	34.593	3117.7
646.03693	903740.5919	309.66995	651061.8435	270.9743	3707525.407		106.384	14453	71.0424	-1444.24	34.593	2725.56
649.44226	904292.435	312.68857	646098.4114	273.21329	3696389.976		107.508	9507.45	72.745	-443.064	34.5932	372.002
651.94086	850019.0484	315.62531	653714.9775	275.00348	3665767.765		108.7	13098.8	74.3305	-4212.14	34.5931	764.153
655.39758	832116.0515	318.19891	670952.2023	277.39752	3655746.269		109.871	14747.3	75.7261	-1208.67	34.5935	1549.12
658.6405	834300.2162	320.9458	693020.2253	279.81744	3623173.198		111.072	11626.9	77.1689	-30.7747	34.5929	-4725.73
661.74921	831706.6559	323.64911	662430.8802	282.1196	3665484.838		112.182	17866.9	78.5281	-4447.71	34.5936	5470.49
665.29901	839695.2668	327.08887	688641.9473	284.35785	3645998.164		113.363	16395	79.9102	-3152.03	34.593	-411.66
668.73676	813646.1325	330.76315	671225.0631	286.82324	3640987.652		114.459	12981	81.3317	-89.6447	34.5933	-804.492
671.87378	798213.3922	335.07761	687274.2773	289.10681	3605635.668		115.653	15453.9	82.8087	-1090.83	34.5937	3117.7
675.06708	806503.4046	337.64499	683241.3364	291.41449	3551637.748		116.598	12568.9	84.264	-1561.98	34.5932	764.153
677.90228	810175.9084	340.7114	723130.4203	294.22571	3483723.369		117.895	18396.9	85.5318	-1149.7	34.5921	1549.12
681.49622	754544.4538	344.17014	727737.6651	296.72064	3439191.851		119.097	15395	86.9348	911.552	34.5929	2725.56
684.11926	790747.1727	347.39328	727737.6651	298.9325	3406072.7		120.19	17631.4	88.3251	3444.03	34.592	2725.56
686.90515	737420.5047	351.23514	756209.7556	301.23068	3406350.935		121.372	15923.9	89.6337	-6154.44	34.5925	764.153
690.36609	719126.0779	354.741	762292.3623	303.70111	3387424.279		122.564	14865.1	90.9204	-2445.41	34.5923	-19.4936
693.8822	727730.1016	358.15369	746957.6384	306.46161	3409964.984		123.617	20752	92.2172	-3623.17	34.5918	-804.492
696.43524	730487.8011	361.52701	780435.7888	308.83643	3433062.84		124.771	19868.9	93.5428	-1620.85	34.5931	-3156.9
699.0365	700140.4045	364.73105	759457.685	311.24957	3416363.004		125.906	18867.9	94.7802	-8568.92	34.5937	2332.75
702.12946	711069.6721	367.78247	791610.6191	313.76099	3411074.678		127.094	20575.5	95.9984	-2445.41	34.5929	1941.27
704.70282	666511.6603	371.06149	831125.0287	316.59665	3408291.605		128.349	19810	97.2894	-3269.86	34.5931	7431.1
707.927	712411.8215	374.45193	846525.3284	318.80099	3387142.468		129.525	20222.1	98.4338	-1856.43	34.5926	-804.492
710.89679	705234.3153	377.85205	880400.7409	321.60849	3359869.905		130.679	21399.8	99.7218	28.0954	34.5924	-19.4936
714.14978	705502.5174	381.56308	892465.7382	323.80643	3353190.018		131.908	21105.4	101.051	-2798.72	34.5928	-1196.66
717.10162	678862.4948	384.80255	894726.1109	327.18399	3344844.1		133.074	20575.5	102.24	-1620.85	34.5924	2332.75
720.13538	682606.0423	388.07779	898683.7173	329.98792	3333989.77		134.24	18926.8	103.388	-3328.73	34.5932	-3549.1
722.50098	653181.5005	391.16623	917022.3689	332.87799	3302818.351		135.38	19633.3	104.541	204.806	34.5929	764.153
725.28357	667045.3566	394.16299	924473.2434	335.71643	3299200.125		136.662	25638.4	105.744	-384.094	34.5931	4686.24
728.22412	633493.3775	397.87057	947027.3401	338.45041	3313951.605		137.949	26227.2	106.891	3620.75	34.5928	2725.56
730.94635	642201.1921	401.04303	929731.1991	341.60809	3305045.217		139.211	22459.6	108.096	793.71	34.5949	7431.1
733.42651	621081.1157	404.4906	956230.4008	345.20239	3305601.622		140.499	27993.7	109.238	-4388.74	34.5946	7431.1
736.79871	636351.2631	407.65747	979770.5682	347.85181	3339277.972		141.657	26816.1	110.457	-2268.71	34.5934	-1588.16
739.05865	610873.7383	410.97153	955516.495	351.38849	3376014.208		142.983	27522.7	111.665	4091.83	34.5932	6646.87
742.10577	610078.8797	414.05008	1002688.666	354.79611	3377127.089		144.259	25049.6	112.801	-4683.28	34.5928	-1980.35
744.44922	596975.2463	416.96753	1042645.738	357.79617	3396605.726		145.582	30408.1	113.939	-2092	34.593	-1980.35
747.04492	610277.6152	420.52802	1030621.002	360.38931	3403563.71		146.869	32351.4	115.071	675.969	34.5937	5862.62
749.04358	582637.3918	423.94528	1016168.491	364.0462	3451157.143		148.272	29819.3	116.264	-619.673	34.5925	2725.56
752.23462	627716.3364	427.67105	1028089.08	366.92673	3473704.716		149.626	36590.5	117.346	-4329.87	34.5929	5078.36
755.24847	614186.4365	430.56818	1043951.2	369.82285	3504874.929		150.938	30349.2	118.47	-2857.59	34.5921	372.002
757.78333	565492.3762	434.13327	1064300.667	372.60922	3591730.201		152.301	35648.3	119.692	4621.99	34.5923	3509.83
760.58282	569379.8862	437.4473	1056878.093	376.20395	3705577.768		153.701	31055.9	120.984	-3211	34.5951	6646.87
763.31732	585014.1845	441.20535	1120665.621	378.8125	3741211.822		154.99	25932.8	122.015	4209.68	34.5933	-3549.1
765.13605	543124.8832	443.57251	1115001.839	381.85471	3815546.631		156.448	31055.9	123.195	558.128	34.5931	1549.12
767.74249	584551.9485	447.14713	1153151.362	385.13333	3862313.841		157.885	25815	124.166	-678.643	34.5926	-1196.66
770.54175	583429.5798	450.88776	1163827.851	388.46408	3858416.14		159.339	30643.7	125.48	1088.16	34.5934	7038.99
773.44104	557393.7354	454.082	1168060.147	391.17679	3887094.686		160.837	29819.3	126.663	28.0954	34.5926	1549.12
775.95801	531174.8968	458.03348	1185621.665	394.091	3943336.824		162.279	28406	127.896	3915.21	34.5933	-19.4936
778.05042	542993.5373	461.2746	1211182.301	397.26849	3929136.723		163.7	30054.8	129.102	-2739.85	34.5931	-4333.51
780.57605	560092.45	464.63544	1214705.256	400.47623	3983428.965		165.23	30172.6	130.256	1206.01	34.5928	1549.12
783.11041	536228.1747	467.37604	1275827.436	403.74994	4037167.496		166.649	31173.6	131.514	2855.11	34.5936	-19.4936
785.06134	551538.6078	471.3045	1279853.885	406.12033	4054152.717		168.264	29112.6	132.675	-619.673	34.5939	4293.44
787.3562	544964.7205	475.06259	1301488.653	409.43399	4038838.183		169.899	27522.7	133.853	-2150.87	34.5928	-2765.38
789.97571	541284.5559	478.39621	1330057.264	412.75317	4067239.021		171.476	31291.5	135.06	-1208.67	34.5948	372.002
792.3692	503140.4368	482.12543	1357026.131	415.67075	4069466.646		173.027	28464.8	136.273	-4271.01	34.5937	764.153
794.53326	530978.1544	485.90607	1373749.205	418.98572	4066125.028		174.624	25815	137.613	852.681	34.5929	2332.75
796.93909	516491.3819	489.61801	1441669.775	421.88565	4053316.207		176.141	28877.1	138.803	-4565.44	34.5928	6646.87
799.38977	496407.1665	492.95581	1497877.408	425.11081	4065846.397		177.823	27758.2	139.986	-443.064	34.5924	4293.44
801.19257	498759.9853	496.18896	1480993.645	427.80121	4052759.449		179.62	25756.1	141.323	-6684.53	34.5928	1156.97
803.46509	509551.5679	499.64017	1524294.395	431.09244	4027143.177		181.228	26050.6	142.509	1794.92	34.5929	1941.27
805.83881	503859.7548	503.50504	1614486.646	434.02762	4009043.956		182.845	29701.4	143.857	-1738.69	34.5932	3117.7
808.28973	497322.1324	507.31979	1655577.005	436.92599	3985098.684		184.552	31644.8	145.176	2148.35	34.5926	3509.83
810.38263	483085.6822	510.78961	1700032.796	439.90561	3958368.43		186.284	25461.7	146.539	-1326.41	34.5922	764.153
812.57019	468677.6292	513.68335	1767306.752	443.71573	3929133.376		187.984	26168.3	147.896	-2150.87	34.5938	2332.75
814.42169	477345.8321	517.30981	1776880.447	446.31396	3914934.031		189.624	29995.9	149.179	-3446.57	34.5942	8216.01
816.49768	484194.9587	521.07733	1854546.812	448.94919	3848393.03		191.441	22871.8	150.515	-1974.26	34.5933	372.002
818.38055	453122.0031	524.45038	1888708.526	452.34167	3809137.703		193.295	24519.6	151.915	-5506.71	34.5928	1941.27
820.70221	459952.8202	527.60828	1952182.068	455.69559	3790205.268		195.194	23166.2	153.104	4150.81	34.5933	7431.1
822.54041	416905.2957	531.43738	1969109.51	458.47519	3798279.489		197.055	24931.7	154.598	-3682.14	34.5934	372.002
825.02783	421181.4534	534.92316	2019935.748	461.74896	3786865.092		198.886	27993.7	155.96	-2268.71	34.5933	1941.27
827.09113	435579.5888	538.43292	2050851.028	464.93472	3799949.464		200.78	26698.3	157.478	-1503.11	34.5933	1549.12
829.10437	433762.3392	542.065	2094386.136	468.79379	3782967.803		202.784	25049.6	159.077	-4447.71	34.5936	8608.12
831.14752	441812.6547	545.10266	2107332.482	471.978	3796331.62		204.645	24872.9	160.381	-3328.73	34.5933	-804.492
833.02441	425654.219	548.36163	2148853.472	475.21503	3780183.382		206.452	28347.1	161.811	-4977.71	34.5928	372.002
834.78931	403893.2707	551.79755	2204721.314	478.95901	3790205.804		208.633	28877.1	163.232	-3917.71	34.5921	4293.44
836.65491	402405.5198	555.36914	2260289.591	482.04947	3841713.165		210.741	25932.8	164.669	1618.3	34.5935	-19.4936
838.68701	409782.5807	558.76898	2220346.593	485.48431	3918275.686		212.613	27463.8	166.278	-4859.88	34.5925	4293.44
840.47101	411659.8804	562.15948	2259501.765	489.13181	3889877.947		214.68	23225.1	167.993	-1974.26	34.5935	-804.492
842.56445	385217.0165	566.03986	2239864.437	492.34497	3886258.691		216.614	25402.8	169.493	-6978.96	34.5926	764.153
844.70013	373603.0195	568.95337	2267686.407	495.35239	3901571.698		218.974	26816.1	171.124	-4683.28	34.5922	2725.56
846.32471	414249.8011	572.10638	2271836.141	498.74966	3871501.576		220.796	26639.4	172.766	-9216.72	34.5924	1941.27
847.9267	379666.316	575.34198	2260092.658	502.20291	3826954.275		222.937	23401.8	174.176	-5801.14	34.5926	1549.12
849.65808	380247.0319	578.53241	2256253.392	505.2774	3806632.024		225.316	30467	175.813	-3682.14	34.5928	-19.4936
851.43829	363613.3068	581.81799	2258320.14	508.87015	3792990.726		227.666	21576.4	177.553	911.552	34.5929	1549.12
853.09149	367156.8982	585.25037	2242606.174	512.67377	3769882.58		230.041	24755.1	179.195	-6978.96	34.5924	1941.27
855.06738	369670.3816	588.54755	2257434.25	515.216	3767933.509		231.982	27110.5	181.081	-5801.14	34.5936	-1196.66
856.76953	352667.4875	592.4646	2222098.374	518.90997	3795218.153		234.292	26286.1	182.828	-2504.28	34.5935	4293.44
858.04059	363935.3785	595.56323	2212864.15	521.5816	3865377.742		236.291	24226.1	184.523	-4859.88	34.5933	3509.83
859.23431	367156.8982	598.77039	2194281.7	524.68463	3895167.095		238.597	30702.5	186.118	-6861.13	34.5929	1549.12
860.526	360135.3649	601.69562	2197274.742	527.9541	3870668.303		240.906	24578.5	187.79	-2680.98	34.5924	-1980.35
861.30566	356207.1338	604.93994	2184355.72	531.20325	3887930.634		243.218	26757.1	189.441	-2209.84	34.5924	5862.62
862.54016	360392.952	608.52808	2162109.34	534.6438	3878185.48		245.458	26403.9	191.344	-2739.85	34.5924	1549.12
863.64172	354018.843	611.52246	2129966.844	537.75537	3833637.977		247.803	29230.3	193.313	-3799.87	34.5923	1156.97
864.42975	352088.4073	615.55347	2102354.832	540.75714	3848115.976		250.129	29524.9	195.156	-737.512	34.592	-1980.35
865.51697	316762.9573	618.58221	2102073.249	543.43005	3898785.792		252.528	25815	197.047	-6625.57	34.5926	11353.6
866.4563	315224.3708	622.23126	2043096.124	546.62335	3916048.586		254.557	28464.8	198.993	-4801.01	34.5934	3901.97
866.93604	332933.0422	624.53302	2075154.309	549.93921	3908531.545		256.879	30938.1	200.588	-8038.94	34.5934	-1588.16
867.89502	320803.0584	628.75018	2064557.657	553.09302	3920781.276		259.206	29053.8	202.573	-4683.28	34.5928	1941.27
868.54913	315929.4957	632.43994	2066599.843	555.84308	3917997.14		261.56	31173.6	204.402	-6036.7	34.5931	5862.62
869.70044	311505.8691	636.15363	2062331.138	559.33374	3931083.457		264.093	28347.1	206.4	-7391.12	34.5933	-411.66
870.35431	325422.2718	639.77106	2027638.03	562.84406	3952524.333		266.326	25756.1	208.58	-2680.98	34.5933	-2373.2
871.16003	310993.2088	642.67743	2024151.613	565.58423	3958927.675		268.626	25991.6	210.333	-3211	34.5939	3509.83
871.79852	322470.8496	646.16895	2071060.823	567.86591	3983985.663		271.12	28994.8	212.353	-5742.27	34.5928	5862.62
872.4624	327347.5575	650.06244	2095322.472	572.09534	3994566.172		273.744	26992.7	214.242	-89.6447	34.5931	3509.83
873.13934	294473.993	653.0686	2050758.641	574.55811	3956700.772		276.189	25932.8	216.428	-2680.98	34.5936	764.153
873.80878	324523.9597	656.26971	2070967.883	578.13977	3961991.867		278.784	25285.1	218.327	145.936	34.5921	1549.12
874.31378	276959.194	659.26678	2094105.223	581.24744	3977584.013		281.313	27051.6	220.371	-7685.65	34.5936	2332.75
875.01398	298249.3161	662.72321	2063444.214	583.4292	3946122.806		284.069	23284.1	222.304	2266.09	34.5928	-411.66
875.93311	282325.6168	666.27142	2138780.355	586.90894	3942224.359		286.726	27051.6	224.621	-5272.14	34.5924	1549.12
876.37616	278300.5428	669.34631	2147806.65	589.84705	3949741.23		288.993	24401.8	227.131	-7096.69	34.5927	5862.62
876.84967	287502.9543	672.58801	2152948.511	592.89087	3911871.882		291.544	24931.7	229.09	-30.7747	34.5924	-3549.1
877.31329	280792.0422	675.49561	2153234.289	596.04926	3941943.663		294.291	25108.4	231.206	1323.75	34.5924	1941.27
877.85278	277789.5223	678.62701	2216749.074	599.04749	3999300.342		296.772	23342.9	233.381	-2975.42	34.5927	4686.24
878.50244	249466.0856	682.07025	2218887.696	601.8421	4001249.56		299.387	27934.9	235.53	-4271.01	34.5937	-411.66
878.82874	254754.9262	684.76434	2255958.204	605.23761	4034660.649		302.39	24342.9	237.702	-6684.53	34.5939	764.153
879.30634	298377.3745	687.74225	2229700.874	608.94855	4070580.561		305.189	28347.1	240.019	-9216.72	34.5935	3117.7
879.87463	253097.9297	691.56561	2337270.221	611.99573	4104549.626		307.632	24872.9	242.321	-5801.14	34.5927	372.002
880.5946	269361.4751	694.51843	2372090.139	614.97699	4072528.75		310.604	25932.8	244.542	-443.064	34.5937	764.153
880.80804	267063.0228	697.0744	2367499.637	618.68549	4082274.071		313.026	21105.4	246.815	-2150.87	34.5952	764.153
881.40094	259472.3878	699.55286	2418584.34	622.12744	4099259.751		315.821	23990.6	249.218	-5389.87	34.5932	9392.35
881.56537	252779.3225	702.78381	2436985.757	624.43103	4044963.472		318.776	25697.2	251.524	-5036.58	34.592	764.153
882.12189	269935.8889	706.06799	2499781.717	628.46686	3960876.193		321.791	25932.8	253.886	-6566.7	34.5931	-804.492
882.65448	241824.26	708.89038	2551331.296	631.34698	3959205.821		324.816	25579.5	256.153	-5860.01	34.5929	-2765.38
883.00903	248637.9627	711.65881	2592018.579	634.18439	3946119.195		327.99	28523.8	258.487	-7273.39	34.5936	3509.83
883.32361	225793.8914	714.70215	2595645.497	637.42108	3949181.949		331.082	26462.7	261.299	-4859.88	34.5925	2725.56
883.84894	229862.871	717.45215	2653515.071	640.64545	4003199.874		334.093	27051.6	263.744	-4624.31	34.5936	6255.41
884.09503	244561.953	720.4884	2698400.443	643.7088	3970905.19		337.634	31762.5	265.876	-1326.41	34.5922	1549.12
884.43158	218929.9328	723.23431	2739257.822	646.81897	3983156.053		341.304	28464.8	268.393	-3446.57	34.5927	-3156.9
884.77173	240933.0951	726.2193	2820877.64	650.04541	3928587.757		344.506	29701.4	270.814	-10158.8	34.5926	7431.1
885.23309	224904.0334	728.73883	2814103.889	652.95886	3888213.841		348.155	28877.1	273.314	-3211	34.5924	1941.27
885.6521	207056.8204	731.78705	2923653.713	655.44696	3871784.73		351.398	29112.6	275.988	-3799.87	34.5929	-1588.16
885.86072	239214.6031	734.66229	2901271.888	658.89246	3905193.098		354.404	27934.9	278.718	-6861.13	34.5946	5078.36
886.30481	219755.8027	737.56378	2922666.086	662.14227	3874009.75		357.888	27110.5	281.125	-4094.31	34.5942	4293.44
886.58783	238387.266	740.17377	2989258.221	665.10486	3865101.761		360.993	33352.6	283.797	-7567.81	34.5934	1941.27
886.81891	205978.074	742.50854	3000283.324	668.05835	3843107.339		364.081	37297.3	286.254	-2092	34.5929	1549.12
887.03583	208643.3062	744.96918	3093425.248	670.60046	3792990.221		367.889	26992.7	288.763	-2033.13	34.5932	5078.36
887.23535	211880.6317	747.48639	3093031.122	674.14661	3779347.977		371.385	26992.7	291.33	-6213.4	34.5936	8216.01
887.737	187021.696	750.30597	3138894.534	676.75018	3777956.01		374.852	34411.6	294.172	-8215.63	34.5928	-411.66
888.10425	204582.115	753.34528	3250716.777	679.93054	3789091.154		378.09	36001.6	296.854	-3387.6	34.5936	2332.75
888.12384	188732.2321	755.97559	3270877.24	682.84613	3746219.367		381.315	32469.2	299.588	-7391.12	34.5924	3509.83
888.47321	193421.4561	758.49609	3285534.656	684.99756	3723947.454		385.131	35589.4	302.763	-6095.57	34.5924	2332.75
888.80566	175624.1808	761.07599	3384481.166	687.84894	3663539.741		387.9	34352.7	304.875	-1503.11	34.5927	372.002
888.89008	188795.5623	763.77026	3406299.265	691.10608	3617327.116		390.869	32999.2	308.12	-2033.13	34.5923	2332.75
889.02716	171195.1918	765.69922	3466510.437	693.4281	3558875.738		394.401	33764.7	310.591	-4329.87	34.5924	2332.75
889.34698	183031.5889	768.1803	3531582.937	696.55206	3565556.792		397.85	38651.7	313.28	-5213.27	34.5934	-1980.35
889.56342	171068.7266	771.20312	3616933.118	698.6629	3515450.94		401.174	36355	316.206	-4388.74	34.5935	372.002
889.96216	180055.7722	773.42499	3670047.567	701.57928	3527420.19		404.673	43245.5	319.369	-4918.84	34.5935	-4725.73
890.10602	165503.3695	776.10632	3693132.863	704.453	3503759.632		407.69	35942.7	322.473	-3269.86	34.5937	-2765.38
890.20923	166768.0124	778.57013	3782839.41	706.88019	3528527.531		410.909	40241.8	325.403	1206.01	34.5931	-5902.42
890.38611	179106.2615	780.80347	3846119.628	709.29504	3475088.996		413.884	38180.6	328.407	-1620.85	34.5928	-4725.73
890.52325	187655.2417	782.97412	3942504.147	712.57776	3471191.848		417.071	47013.9	331.54	-6448.97	34.5928	3117.7
890.87097	189745.8811	785.60553	4038591.674	715.12885	3443083.177		420.856	53198.5	335.401	-1326.41	34.5924	-3156.9
891.06421	166009.2101	787.90143	4151874.66	717.4397	3414140.51		424.33	54847.8	338.41	-2739.85	34.5924	1549.12
891.29462	154443.9114	790.42987	4178912.562	719.81903	3335379.027		427.975	59971.6	341.665	381.517	34.5919	1156.97
891.60754	160951.9047	793.0708	4313864.695	722.75293	3329255.936		431.06	70045.4	345.164	-30.7747	34.5932	2332.75
891.68237	172080.9177	795.20782	4332447.914	725.42279	3304489.027		434.146	74757.8	348.635	-973.09	34.5931	3509.83
891.87097	162658.5619	797.48401	4434915.078	728.06677	3249104.765		437.416	79648.2	352.788	-2680.98	34.5924	1549.12
891.97882	165882.8016	799.73761	4482104.138	730.7066	3194557.417		440.847	90254.9	355.428	-4977.71	34.5924	-5509.51
892.03217	122775.6876	801.59827	4549137.108	733.00256	3203462.693		444.332	99742.3	358.642	-6272.27	34.5921	-411.66
892.21466	124350.7617	803.71759	4456250.861	735.37885	3180362.419		447.898	120667	362.427	-2209.84	34.5919	3117.7
892.33466	145225.2101	806.03778	4468236.458	737.82825	3152531.62		451.161	144370	365.88	-207.485	34.5922	2725.56
892.49945	139545.9323	808.32288	4504550.82	740.49133	3162550.048		454.433	154868	369.528	-3623.17	34.5923	3509.83
892.64441	140050.6513	811.01294	4513309.941	743.25238	3183143.234		457.415	186902	372.838	263.676	34.5928	3901.97
892.93262	163100.982	813.27118	4511001.989	745.98596	3191214.156		461.057	205198	375.954	1206.01	34.5926	4293.44
892.94446	171701.2818	815.00696	4546325.475	748.18365	3162828.332		464.471	242987	378.909	-855.251	34.5931	764.153
892.97803	143458.0143	817.04443	4594557.308	750.56067	3143347.727		468.283	283991	382.099	1677.17	34.5933	-1588.16
893.22351	126052.0225	819.29718	4557353.109	752.80475	3113292.868		471.619	315326	385.419	28.0954	34.5936	1941.27
893.4256	143205.5794	821.11072	4556413.095	755.30603	3116354.349		475.906	374380	388.615	-2504.28	34.5937	-19.4936
893.50201	137148.9716	823.11255	4561118.418	757.65326	3065706.014		479.894	422656	392.285	4150.81	34.5934	372.002
893.65051	155075.5607	825.36798	4555002.957	759.82715	3052070.79		483.834	491396	395.459	-148.515	34.5932	8608.12
893.93347	127249.4341	827.46167	4582884.622	762.14362	3025078.84		486.551	538371	399.081	-3623.17	34.5924	3509.83
893.92902	108231.8826	829.21149	4588594.593	764.67236	3033427.169		489.901	614325	402.206	-737.512	34.5928	1156.97
893.96149	111252.5079	831.02954	4613254.989	766.83197	3005041.769		493.783	684171	405.121	-5095.44	34.5926	764.153
894.16541	115784.9154	833.18799	4605327.267	769.09619	3007824.748		497.378	738381	408.55	2678.39	34.5934	7431.1
894.13092	120130.0362	834.93732	4536980.527	771.29877	3002537.421		500.744	813100	411.928	-1208.67	34.5928	372.002
894.29291	113959.1421	837.00433	4578136.553	773.7041	2996415.358		504.534	849541	414.917	3502.91	34.594	-19.4936
894.43439	117107.1919	839.01501	4533485.173	775.90112	2939655.307		507.842	899002	418.365	-855.251	34.5935	2332.75
894.65198	116981.1985	840.88062	4566542.401	778.20422	2900976.951		511.374	924849	422.047	-4212.14	34.5933	5862.62
894.71234	106721.7992	842.37646	4573633.774	780.30939	2885394.361		514.528	947893	425.651	3208.44	34.5927	3509.83
894.784	127816.6315	844.224	4533485.173	782.81653	2887620.544		518.526	938263	428.375	-737.512	34.5929	4293.44
894.97626	129518.3848	845.97162	4505931.578	785.18896	2894855.205		521.369	939045	432.011	2030.5	34.5936	2725.56
894.88586	104016.7809	847.90552	4493759.689	786.89178	2913492.415		525.062	922143	434.862	-1267.54	34.5934	1941.27
894.99091	109867.9643	849.70917	4475274.54	789.49792	2887899.815		528.924	909157	438.103	263.676	34.5933	-19.4936
895.26343	117233.0796	851.68573	4438943.07	791.74506	2897916.943		532.654	882305	441.716	1147.13	34.5922	1941.27
895.41656	104834.5114	853.35809	4411547.668	794.06476	2877604.157		536.447	860098	445.15	1441.59	34.5928	-411.66
895.43915	94019.58177	854.99072	4363520.413	796.0556	2848388.307		538.993	838387	448.43	-4977.71	34.5937	5862.62
895.45215	114588.6437	856.41718	4282152.728	797.68011	2808049.021		541.902	807890	451.76	4150.81	34.594	5862.62
895.54077	109993.7766	857.56189	4238847.224	800.18201	2811665.939		546.052	803219	454.875	5623.25	34.5919	-19.4936
895.60089	98105.55294	858.89807	4171071.396	802.08154	2774106.982		549.062	788253	458.76	6741.26	34.5921	3117.7
895.61847	107225.1395	859.75977	4098087.586	804.33734	2727925.191		552.76	745492	462.075	4327.43	34.5933	2332.75
895.68713	89431.43933	860.8277	4037450.672	806.13464	2721252.081		556.102	743580	465.649	12219	34.5936	3117.7
895.86182	83527.19841	861.79218	3927724.314	808.31598	2697604.272		559.45	741369	468.645	15046.3	34.5928	-2373.2
896.00269	101563.9175	862.83466	3835752.987	810.44342	2704838.222		562.789	689003	472.499	23999.2	34.5925	3117.7
895.94214	107917.1863	863.82013	3783354.522	812.05853	2708450.54		566.168	679876	476.569	25825.4	34.5935	372.002
896.15137	96093.81517	864.59998	3683873.864	813.85913	2711789.206		569.164	659781	480.058	34249.3	34.5928	1156.97
896.26923	102255.6434	865.6145	3543424.226	815.89679	2686749.211		572.385	643391	483.616	36606	34.5927	4293.44
896.11981	108923.9866	866.45801	3447336.012	817.84564	2686193.034		576.097	607121	486.755	41260.8	34.5784	2332.75
896.15399	122964.7156	867.02087	3380227.56	819.55902	2619423.106		579.689	592839	490.506	49805.2	34.8048	8216.01
896.21472	96848.17825	867.74634	3250019.372	821.6911	2572965.476		583.135	576420	493.551	52397.1	36.2756	8608.12
896.41669	97728.27358	868.56836	3115731.911	823.742	2554325.357		586.378	551565	497.687	57760.1	37.6183	1941.27
896.32544	97728.27358	869.17682	3006386.208	825.36224	2493958.409		589.409	541046	501.2	63477.1	38.4111	2725.56
896.56366	89494.24052	870.11261	2888441.913	827.26874	2433877.073		593.061	513600	504.887	68723	38.7651	4293.44
896.45392	68904.20661	870.78094	2787404.872	828.92651	2436380.649		596.046	505109	508.189	71434.4	38.9174	-411.66
896.52423	87798.07931	871.51831	2645671.995	830.77655	2415794.668		599.239	481959	511.81	75088.2	38.9933	3509.83
896.48956	82145.77577	872.05219	2576462.929	832.69275	2398268.326		602.461	474779	515.305	81160.3	39.0422	5862.62
896.52411	78755.58251	872.49603	2448163.378	834.56122	2397433.694		605.67	465465	518.198	83577.5	39.0907	372.002
896.61481	68465.22232	873.38599	2377301.889	836.24261	2441936.286		609.486	444292	521.821	87232.8	39.1444	1549.12
896.69678	83464.4274	873.96631	2238396.484	838.05359	2421073.544		612.732	426094	525.533	92008.8	39.2025	1549.12
896.72046	66270.10357	874.58832	2179836.879	839.88733	2400210.247		615.752	424968	529.584	98023.3	39.2651	1941.27
896.83893	81455.06854	875.04718	2073199.944	841.73981	2351257.517		618.801	401977	532.884	97964.3	39.3321	-411.66
896.80975	72542.70333	875.62469	1934709.016	843.42273	2322890.532		622.259	391019	536.016	106809	39.4042	3117.7
896.93042	65454.90874	876.06451	1857519.789	845.1109	2282560.488		625.7	373314	539.574	105924	39.6499	3509.83
896.93658	82208.54012	876.90698	1738813.867	846.74329	2260034.476		629.287	356857	542.448	111645	39.7724	3509.83
897.03613	104205.409	877.16473	1657899.772	848.34491	2242515.016		632.982	354786	546.318	106573	39.8361	372.002
896.95801	80450.61734	877.77289	1583088.736	849.95923	2233614.095		636.643	352359	549.574	112294	39.9053	1941.27
897.05737	89305.83789	878.56403	1502827.869	851.6181	2249190.381		640.747	343246	553.181	116659	39.9724	-5509.51
897.36438	97099.6429	878.8924	1424610.664	853.21252	2221931.631		643.227	330822	556.557	113533	40.0398	8216.01
897.30701	78378.99863	879.20551	1371500.359	854.5744	2220819.007		645.884	328752	560.014	116128	40.1077	2725.56
897.34564	65831.21129	879.51898	1285253.299	855.75586	2193560.944		650.045	325617	563.295	107989	40.1968	-3941.31
897.25275	88740.43361	880.00568	1217105.377	856.90912	2215808.453		653.232	314616	566.185	114299	40.2697	3901.97
897.20959	74801.53696	880.3053	1129504.802	858.0119	2206073.254		656.771	313670	569.163	96490.1	40.3472	1156.97
897.28772	59750.01826	880.73352	1110445.948	858.89343	2204126.618		660.146	305451	573.245	100676	40.4209	2725.56
897.41199	58496.49887	881.0611	1050991.799	859.89447	2192166.486		663.583	300070	576.712	103271	40.5154	1941.27
897.48383	64577.09064	881.43958	994847.0828	860.69031	2173531.94		666.223	297292	580.072	96018.4	40.6126	9392.35
897.47357	47720.63256	881.93256	973393.1739	861.67908	2114293.421		669.377	284582	583.14	92598.4	40.7122	-19.4936
897.66071	80701.64251	882.19751	914966.1371	862.58948	2097883.017		672.543	268744	586.658	101148	40.8039	2725.56
897.66199	54736.78756	882.58862	875962.214	863.61053	2095379.877		675.602	277963	589.562	86525.4	40.9064	-804.492
897.513	79571.64214	882.73865	854941.4371	864.15723	2083141.655		678.567	266085	592.581	88412	41.0155	764.153
897.60199	70974.26044	883.21863	843932.8099	865.03314	2103445.283		681.929	264726	596.001	90004.1	41.1303	1549.12
897.67035	71915.34536	883.72882	777801.1007	865.76331	2102610.801		685.357	257282	599.51	79038	41.2533	1941.27
897.94409	76809.82558	883.82953	733243.0435	866.70239	2094544.891		688.345	255569	603.243	76797.8	41.3816	-804.492
897.78021	67837.96088	884.39032	754620.9802	867.12079	2095657.448		691.256	250311	606.205	76149.3	41.5106	-4333.51
897.91528	70911.55239	884.52155	694868.1207	868.03967	2100664.179		694.21	242396	609.648	79745.4	41.6473	2725.56
897.79626	72103.48547	884.68616	679279.1596	868.71991	2095657.432		696.85	242455	612.543	77446.2	41.787	-1588.16
897.89185	74550.52351	884.94025	676684.4376	869.61908	2085645.692		700.19	228696	615.616	71375.5	41.9478	-2765.38
897.8623	68841.50887	885.16327	668837.9844	869.99567	2077023.942		703.614	228342	619.402	74439.8	42.0987	1941.27
897.70068	67022.66357	885.46661	627906.4208	870.94318	2081473.731		706.501	231826	623.21	75618.8	42.2553	7038.99
897.84601	42774.6772	885.8996	652422.3429	871.44739	2073129.849		709.539	229345	626.621	72141.8	42.4177	4293.44
897.97552	36954.69051	886.18451	617880.0598	872.02875	2069236.182		711.82	233006	629.978	69194.5	42.5755	5862.62
897.97467	49725.52497	886.37946	582290.2768	872.59918	2097882.151		714.711	230349	633.92	72495.5	42.7527	-411.66
898.03253	50038.65146	886.60071	553311.5861	873.19177	2066733.988		717.209	217477	637.265	73791.4	42.9375	1549.12
898.09259	43400.59942	886.8988	568762.2207	873.61951	2052271.311		720.358	220488	640.233	67544.1	43.1503	-3549.1
898.17548	43150.31202	887.06097	574816.4843	874.3736	2075356.355		722.799	207678	644.384	72731.3	43.3549	3901.97
898.02875	64765.22746	887.25592	572192.3723	874.87537	2073409.301		726.06	213817	647.057	75265.1	43.5427	3117.7
898.08002	62946.97286	887.42407	555929.0323	875.28888	2059225.034		729.226	211219	650.326	70019.8	43.7824	-19.4936
898.1275	71287.91204	887.90796	541242.7129	875.81494	2152395.271		731.9	206261	653.959	75147.2	43.9903	3117.7
898.37073	61505.04662	888.04199	527788.6589	876.29358	2149892.211		735.021	205907	658.007	76974.7	44.2275	2332.75
898.32001	48284.19901	888.13672	521169.7773	876.69501	2156845.962		736.841	201775	661.413	85346.2	44.4678	372.002
898.19006	72856.39407	888.30902	495553.9117	877.32751	2159071.033		739.336	202542	664.292	88294.2	44.7241	-804.492
898.17792	53546.48946	888.52264	488298.1873	877.58014	2159071.033		742.417	199237	667.456	86171.6	44.9729	764.153
898.27148	33388.94463	888.82977	461196.9212	878.25049	2093989.906		745.025	206615	670.319	91772.9	45.2537	-2373.2
898.30042	29824.06934	888.8017	482179.2004	878.62372	2096770.979		748.526	203428	673.419	95428.7	45.5326	-5902.42
898.34949	43463.27845	889.08167	472743.0809	878.97559	2075354.089		750.959	194397	676.824	89296.5	45.8801	1549.12
898.43677	28823.67653	889.24255	482179.2004	879.32898	2059223.35		753.892	190915	679.251	113356	46.1595	2332.75
898.39679	49788.12836	889.49042	450329.5174	879.60016	2090095.653		755.724	189971	682.828	110702	46.4565	5470.49
898.35779	58559.14527	889.78906	476130.4743	880.32605	2104001.549		758.335	193276	686.377	111173	46.7631	3117.7
898.43549	29511.43171	889.9538	432602.0067	880.57916	2094823.898		760.908	184778	689.471	106573	47.0719	6646.87
898.3042	40145.96498	890.12903	434716.7521	880.98743	2096492.51		763.752	192863	691.456	117131	47.3995	1549.12
898.40411	46029.97507	890.12842	417351.7291	881.21881	2121801.694		766.393	185132	695.073	126687	47.7532	4686.24
898.5658	38080.90788	890.22375	408518.6303	881.69403	2127642.739		768.871	189912	698.031	129519	48.1117	2332.75
898.51154	57744.44653	890.47229	410363.6119	881.90704	2144887.444		771.305	198056	701.017	123678	48.4617	7038.99
898.68939	59561.95583	890.61102	405883.7615	882.38239	2150727.998		773.684	192095	704.267	137541	48.7899	-2373.2
898.50208	41522.81743	890.8656	418473.0132	882.7428	2149615.432		776.286	194869	707.262	140905	49.1802	-2373.2
898.78809	44214.49272	890.76904	407464.5382	883.24841	2154065.729		778.655	188909	710.005	143442	49.5584	-804.492
898.45166	42023.54677	891.04999	414516.2318	883.20898	2146556.034		780.859	195518	712.718	146333	49.955	3509.83
898.5636	23384.88102	891.15997	404303.1717	883.56793	2147112.1		783.456	194338	715.346	153356	50.3894	3509.83
898.55389	42899.92306	891.2724	387330.9721	884.04523	2166859.012		785.845	188082	718.185	155481	50.8195	-19.4936
898.57483	18260.81646	891.32446	374065.4364	884.36499	2160184.159		788.471	204490	720.912	159258	51.1977	372.002
898.70551	25010.00234	891.62781	370326.1124	884.55414	2172700.327		790.742	193099	724.113	174606	51.6479	2725.56
898.74402	32638.35791	891.74109	346616.3185	884.8938	2177428.739		792.905	202306	727.153	188717	52.0384	2332.75
898.75403	25885.23284	891.9137	352766.777	885.17511	2189389.096		795.29	201185	730.089	185883	52.5391	764.153
898.74561	41022.21389	891.94	356040.0996	885.32471	2191614.262		797.509	199178	732.494	195389	53.0094	2725.56
898.66052	62194.65696	892.16351	347532.1503	885.69348	2179932.977		799.907	201952	735.119	198460	53.4815	5470.49
898.69989	27135.48139	892.04785	326753.9244	885.8053	2185496.123		801.936	207441	737.846	211159	53.9577	-19.4936
898.71466	14512.75287	892.19965	315014.7198	886.08569	2190502.635		804.397	195518	740.406	222029	54.5131	3901.97
898.81708	40458.85861	892.2301	327014.9764	886.24042	2183270.765		806.911	195459	743.492	241057	54.9454	7038.99
898.95477	39645.30837	892.45599	335633.7849	886.39062	2208855.97		808.687	186076	746.257	252287	55.4483	2332.75
898.86182	30511.98353	892.6889	308434.5836	886.78223	2253079.586		811.053	189558	749.345	265353	55.9553	9784.46
899.0365	21197.54699	892.9599	310128.029	886.93549	2288123.839		812.89	185427	751.839	284040	56.4743	-411.66
898.99243	57681.80414	892.58398	296329.0557	887.10919	2290905.16		815.098	191387	754.105	296700	57.0193	7038.99
898.84436	47094.39382	892.82947	306806.5449	887.54675	2295077.629		817.566	183775	756.658	328539	57.5504	9784.46
898.80127	34640.01874	892.94611	295483.5819	887.49939	2254195.044		819.429	192981	759.175	329309	58.1116	4686.24
898.80103	26072.69875	893.05927	316839.8387	887.92499	2256698.387		821.652	186725	761.335	352875	58.5978	5862.62
898.97144	35265.54778	893.15112	284108.7441	888.02942	2248631.214		824.428	185663	764.351	382498	59.1962	8216.01
898.961	29573.93738	893.315	303876.7923	888.25934	2260865.596		825.966	183008	767.109	407811	59.8242	3117.7
898.93817	27510.66427	893.24097	286317.4172	888.27777	2276159.524		827.574	190207	769.709	439724	60.3819	6646.87
898.86975	33889.35983	893.40961	268338.5185	888.64191	2306754.943		829.578	186548	771.876	472491	61.0107	4686.24
898.99237	30449.47338	893.49609	286902.1419	888.784	2320658.366		831.608	201125	774.636	505343	60.2025	1549.12
898.94183	22947.44812	893.53479	250588.5934	889.0365	2300908.547		833.556	187964	776.52	522463	57.2305	1941.27
898.83545	19322.96484	893.55377	266587.9764	889.10706	2319823.8		835.918	193630	779.016	591971	58.6834	7823.89
899.00873	38769.2591	893.74365	265161.8394	889.34241	2347640.847		837.633	187846	781.612	626059	60.4269	5470.49
899.00043	43275.45511	893.9538	249423.7344	889.69666	2377399.406		839.552	189676	784.451	674626	61.9776	5862.62
899.07861	30261.83839	893.87604	250459.2064	889.88568	2357933.232		841.319	191151	786.494	757369	63.5387	4293.44
899.0614	25822.63853	894.15271	248970.7235	889.93115	2367947.266		842.852	199709	788.804	813215	65.1156	4686.24
899.27185	8143.456408	894.10162	247741.3891	890.01416	2365721.833		844.919	187315	791.609	870075	66.659	9000.24
899.04883	45591.77946	894.08453	245411.4051	890.185	2331785.36		846.698	198115	793.213	931514	68.2017	3901.97
898.99695	30261.83839	894.133	251559.4923	890.20111	2334288.876		848.48	193099	795.475	1.01E+06	69.7034	5078.36
899.09698	42086.21911	894.12457	244699.9677	890.427	2371836.161		850.429	200358	797.941	1.08E+06	71.0668	6255.41
898.85736	216.3002696	894.27661	248906.0409	890.50079	2365716.204		852.246	203132	800.548	1.19E+06	72.572	10960.8
899.09082	29261.30574	894.57501	240626.008	890.66571	2351529.758		853.926	202247	802.755	1.16E+06	73.9335	6646.87
899.16394	20572.69203	894.54419	233646.0955	890.82367	2351251.24		855.204	205848	804.885	1.14E+06	75.3612	5470.49
899.18054	11390.14186	894.63428	243083.1028	890.96271	2335673.834		857.081	202129	807.092	1.18E+06	76.7691	6646.87
		894.59503	217444.0136	891.04291	2300907.914		858.467	214939	809.12	1.21E+06	78.0485	7823.89
		894.61804	227704.3816	891.10229	2310087.417		859.513	204018	811.201	1.19E+06	79.3514	12137.1
		894.67682	228350.011	891.25153	2315650.327		861.03	206143	813.372	1.21E+06	80.702	12137.1
		894.784	221185.5417	891.30865	2317875.645		861.708	212577	815.407	1.21E+06	81.9836	9392.35
		894.8064	220282.3235	891.58264	2329002.63		863.043	216060	817.788	1.23E+06	83.3251	7431.1
		894.94751	208998.6878	891.56897	2340402.549		863.871	211515	819.956	1.22E+06	84.533	10960.8
		894.90637	201912.9423	891.67694	2343740.653		864.974	214762	822.202	1.25E+06	85.7775	14098.3
		895.15222	207194.5969	891.85199	2364881.838		865.492	215706	824.149	1.24E+06	87.0223	9784.46
		895.10522	182612.7174	891.89856	2360157.882		866.459	218835	825.842	1.25E+06	88.2072	10176.6
		895.07172	197984.6531	892.00854	2355707.045		867.293	221551	827.876	1.24E+06	89.3541	10960.8
		895.30048	184990.9537	892.11328	2342081.843		868.092	218127	830.166	1.24E+06	90.6384	9000.24
		895.16931	170986.9096	892.23193	2331511.527		869.083	226629	831.788	1.23E+06	91.7701	14883.2
		895.36078	175224.6271	892.39459	2306754.252		869.897	219485	833.755	1.24E+06	92.8853	14491.1
		895.37225	185119.47	892.40704	2324551.88		870.734	226098	836.049	1.24E+06	94.0123	8608.12
		895.38501	226929.6176	892.52606	2323161.124		871.163	217891	837.919	1.22E+06	95.0313	15666.7
		895.39154	193737.3507	892.62817	2321213.895		871.967	221846	839.482	1.21E+06	96.3509	11353.6
		895.44897	180106.594	892.59167	2304529.33		872.719	223382	841.262	1.20E+06	97.4262	19591.3
		895.47455	173362.3832	892.88275	2290070.015		873.388	223972	843.135	1.15E+06	98.4641	16451.5
		895.54022	191742.9309	892.72626	2263927.82		874.162	224267	845.006	1.12E+06	99.5625	10960.8
		895.70453	181006.1305	892.89398	2241401.678		874.707	217714	846.863	1.09E+06	100.716	26648.4
		895.79022	152258.7878	892.9975	2271160.644		875.374	223913	848.619	1.02E+06	101.947	15274.6
		895.71198	191807.3419	893.06677	2275054.621		875.93	222614	850.386	965880	102.817	27041
		895.70575	150592.978	893.11475	2292851.974		876.25	220961	852.23	912904	103.923	18805.3
		895.75085	182805.5557	893.16107	2295911.83		876.926	210452	853.722	824794	105	30182.9
		895.77222	175481.5192	893.05206	2330677.387		877.645	218363	855.419	754076	106.008	19984
		895.81744	163607.3542	893.24658	2318437.684		878.16	218363	856.864	668895	107.088	29397.8
		895.88141	130624.0272	893.2561	2339573.181		878.663	209094	857.909	593043	108.153	23905.4
		895.94592	167264.441	893.32422	2315934.665		879.036	209626	859.149	521215	109.308	30968.1
		896.1441	123017.805	893.43372	2312874.808		879.679	205552	860.107	463288	110.361	39593.9
		896.08557	156745.9924	893.43054	2271711.554		880.034	205907	861.382	397554	111.406	40771.3
		896.07794	171757.281	893.52991	2255026.884		880.447	203014	862.186	336058	112.485	49788.1
		896.10779	159438.7059	893.71069	2231944.629		880.872	209035	862.997	301906	113.417	34102.9
		896.08917	130176.5194	893.69452	2228050.731		881.46	203368	863.923	258495	114.4	41556.9
		896.12268	152899.5225	893.73834	2221096.996		881.857	205021	864.768	220847	115.549	54498.9
		896.29041	160464.7096	893.76166	2215812.481		882.321	198115	865.712	196098	116.536	47832
		896.16699	146813.8324	893.90942	2205242.849		882.981	198292	866.589	176613	117.574	48224.4
		896.40558	123145.6525	894.08868	2200792.346		883.074	191800	867.487	149697	118.661	52928.6
		896.43298	126085.1634	893.97607	2159907.325		883.352	188791	868.248	137836	119.536	65083.6
		896.47003	116055.6683	894.05573	2136265.832		883.753	187433	868.885	123855	120.631	56069.2
		896.40503	116502.574	894.07788	2138769.064		884.191	194043	869.617	105983	121.688	70970.7
		896.35754	112671.9784	894.24841	2116796.695		884.557	183480	870.234	110407	122.688	63912.5
		896.43634	127555.3372	894.20087	2096214.082		884.915	174866	870.922	98907.8	123.552	76067
		896.46826	133693.6221	894.29938	2115404.699		885.389	184424	871.49	96667	124.637	61557.7
		896.62024	140987.6566	894.4071	2147390.595		885.646	183303	872.366	85169.3	125.744	82739.1
		896.53497	123720.714	894.45746	2127920.797		885.997	175338	872.943	93895.6	126.879	78421.6
		896.70984	103865.8821	894.388	2137098.718		886.1	172742	873.514	87056	127.932	81953.8
		896.53778	107629.4128	894.37018	2127920.854		886.509	176812	874.048	79568.6	128.947	90581.1
		896.67389	89142.99095	894.48694	2112624.163		886.794	169556	874.611	71965	130.103	78813.9
		896.7002	104758.7937	894.56543	2111511.533		887.015	163539	875.227	70373.4	131.189	98423.6
		896.61102	107310.4289	894.58905	2081197.078		887.595	166194	875.806	67249.4	132.313	93328.6
		896.73547	106098.3557	894.57391	2067569.054		887.768	164955	876.309	64007.6	133.368	100386
		896.82629	96852.48159	894.64288	2043650.782		888.046	158820	877.123	61826.8	134.521	119609
		896.7077	114650.9207	894.53223	2071463.133		888.052	159233	877.292	59763.9	135.654	107450
		896.76489	125318.3211	894.86731	2009441.272		888.405	155399	877.971	56109.9	136.769	118039
		896.8576	105205.3318	894.78955	2038643.185		888.735	156342	878.321	48626.5	137.868	116469
		896.74811	106800.0312	894.92657	2036974.174		888.89	151565	878.802	52161.3	139.066	107057
		896.81342	77939.14526	894.74457	2052826.843		889.109	158112	879.199	51749.9	140.299	125096
		896.88367	88315.03923	894.76819	2038086.118		889.539	145667	879.722	49333.7	141.422	147849
		896.96124	93347.5024	894.8526	2063116.076		889.748	150031	880.089	47565.9	142.625	136476
		897.01068	84494.53412	895.04315	2054772.363		890.088	151683	880.488	43617.7	143.801	134121
		897.11346	114842.4859	894.92529	2044203.875		890.007	145490	881.136	53163.2	144.925	146280
		896.99646	75012.74014	895.00702	2061447.342		890.214	137884	881.187	39375.3	146.275	147456
		896.94641	62488.04802	895.13837	2042256.844		890.468	141657	881.514	43264.2	147.281	154913
		896.9093	106417.3032	895.01154	2023345.096		890.667	139240	881.984	39021.8	148.466	145494
		897.0968	87487.15097	895.24719	2025292.118		891.106	141185	882.224	39905.6	149.558	156476
		897.2442	78511.7782	895.15302	2035304.587		891.233	139181	882.739	34661.8	150.818	151381
		897.11505	98828.48457	895.11731	1996646.707		891.329	131928	882.845	39434.3	152.052	154127
		897.27002	69607.34802	895.04913	1982741.812		891.56	135230	883.384	29890.5	153.249	156868
		897.05707	78702.69859	895.15845	1984966.727		891.622	129157	883.659	36016.8	154.718	161577
		897.15253	88315.03923	895.26794	1952149.601		891.832	133461	884.004	28947.9	156.104	148241
		897.10016	72023.55283	895.16199	1897924.633		891.822	123202	884.305	28476.5	157.194	159615
		897.11914	59502.26269	895.20325	1925735.627		892.139	129098	884.462	32659.6	158.618	156868
		897.13263	103802.0203	895.29352	1958831.02		892.305	123497	884.812	35722.3	160.006	162754
		897.15851	70243.09995	895.22095	1973014.826		892.509	126740	885.169	28005.2	161.45	152165
		897.22418	75330.76849	895.26306	1970512.011		892.574	118604	885.449	31658	162.803	149026
		897.28271	66746.70363	895.28662	1971624.365		892.789	119547	885.695	29006.7	164.331	134514
		897.30347	62932.73954	895.4212	1954659.418		892.847	113711	885.961	28771.1	165.567	158437
		897.30798	51946.08669	895.15277	1917670.314		892.905	112710	886.117	33484.4	167.142	148241
		897.26733	66174.68567	895.18689	1884297.653		893.128	114831	886.237	25707.6	168.31	132159
		897.38989	75776.08862	895.23071	1889303.3		893.272	115244	886.573	26355.6	169.807	153735
		897.35718	61344.37545	895.4682	1904037.001		893.458	106285	886.903	21701.8	171.269	153343
		897.49432	58041.36065	895.30908	1888463.256		893.728	107169	887.154	29478.1	172.676	150596
		897.35541	55247.28735	895.48718	1880403.638		893.634	106638	887.522	22290.8	174.155	145494
		897.42041	56072.7407	895.42236	1914332.788		893.912	101923	887.606	25648.8	175.767	127450
		897.37042	42428.71043	895.3703	1913498.824		893.847	105047	887.858	21230.5	177.259	132944
		897.45087	43633.84488	895.46222	1913220.842		893.938	105047	887.891	20346.8	178.601	127058
		897.33746	66556.0997	895.56171	1914333.264		894.172	102984	888.211	21171.6	180.165	133336
		897.44604	39511.67513	895.48798	1948534.872		894.322	95145.4	888.358	19875.6	181.862	130197
		897.44653	27977.91877	895.43311	1903486.533		894.392	98563.5	888.497	21348.2	183.064	130981
		897.42853	48328.49495	895.51642	1890976.801		894.494	97031.2	888.896	17166.9	184.833	127450
		897.47528	55310.75667	895.63879	1892923.617		894.544	97620.6	889.12	19286.5	186.356	119216
		897.46802	15948.52452	895.58154	1889864.347		894.573	94968.5	889.377	17402.5	188.093	116861
		897.44922	43633.84488	895.57196	1848431.992		894.69	86071	889.366	19345.4	189.464	125488
		897.44397	52326.90298	895.54974	1879852.499		894.918	92670.2	889.461	14634	191.104	107450
		897.513	48518.89368	895.60437	1836751.139		894.997	84362.2	889.726	20287.9	192.912	111368
		897.39624	25127.90672	895.80103	1832306.269		895.02	86130	889.771	18698.5	194.547	119609
		897.43756	26457.80922	895.57452	1800053.188		895.168	84538.9	889.962	13986	196.149	116469
		897.4704	21519.01414	895.64038	1795325.741		895.406	76643.3	890.334	11688.9	197.988	119609
		897.61401	50359.29438	895.6413	1751669.784		895.314	76937.9	890.456	10569.7	199.819	106665
		897.63721	36532.03409	895.56213	1772246.487		895.338	81357	890.593	8331.48	201.344	118431
		897.52289	17657.00989	895.5957	1747497.189		895.485	85658.5	890.811	10334.1	202.989	109798
		897.66309	56898.25543	895.58685	1762235.172		895.577	78410.9	890.776	12454.6	204.786	113722
		897.55945	4564.87562	895.57953	1757229.819		895.744	76525.4	890.841	13514.8	206.629	85479.3
		897.50024	26141.1722	895.61444	1755839.517		895.804	78175.2	891.12	14044.9	208.368	87441.4
		897.57562	28041.23416	895.58673	1749444.066		895.951	71577.3	891.167	13809.3	210.303	102348
		897.71185	24304.72174	895.65881	1751390.744		896.007	74698.9	891.376	10393.1	212.031	82346.1
		897.75787	24748.00922	895.44116	1748610.072		895.943	67040.8	891.555	15753.2	213.653	81169.2
		897.73193	16707.85583	895.69031	1748054.136		895.95	70104.4	891.509	8979.42	215.651	78029.3
		897.66333	21519.01414	895.62244	1741658.154		896.114	67335.5	891.661	10687.5	217.448	76851.7
		897.5802	8990.481558	895.80054	1719691.154		896.136	69750.9	891.809	12925.8	219.413	76067
		897.71954	12658.77562	895.68652	1732760.826		896.283	65921.5	891.869	10687.5	221.205	77244
		897.61798	35898.20612	895.98804	1704119.524		896.26	67217.6	892.179	10157.4	223.202	81169.2
		897.78351	21898.80423	895.73883	1703285.149		896.4	68395.9	892.279	6270.06	225.154	83909.4
		897.73877	21898.80423	895.69183	1686879.704		896.274	62976	892.413	5269.8	227.019	71756.1
		897.83801	16517.9914	895.79749	1710792.888		896.333	60796.3	892.366	5741	228.772	63912.5
				895.91058	1692995.992		896.354	60325.1	892.454	10746.4	231.051	65476
				895.79968	1682985.677		896.449	57852	892.56	5505.4	232.91	70186
				895.90302	1650451.722		896.5	56202.6	892.584	7271.33	234.96	86656.8
				895.8006	1662129.979		896.608	62151.3	892.708	8331.48	236.935	70578.4
				895.85938	1654065.937		896.702	53728.6	892.843	9332.77	239.028	65083.6
				895.80951	1640718.949		896.683	58911.3	893.146	5269.8	240.995	72540.8
				895.8905	1637104.298		896.772	54435.5	893.159	11688.9	243.152	60772.3
				895.75482	1635992.529		896.819	55024.5	893.243	8095.88	245.431	57239.6
				895.82361	1619587.296		896.748	56084.9	893.225	7978.13	247.744	58809.7
				895.81482	1606240.581		896.958	47956.3	893.366	5916.72	249.518	66653.6
				895.86218	1584274.292		897.014	47838.6	893.375	7683.65	251.587	71756.1
				895.85168	1579269.521		897.187	51784.8	893.422	7212.45	253.831	67438.3
				895.90686	1550357.53		897.064	49782.2	893.723	4091.83	256.281	62735.4
				895.79706	1540903.757		897.213	47308.5	893.636	9156.15	258.269	61165.3
				895.88062	1533952.406		897.051	49546.7	893.719	6270.06	260.26	64691.3
				895.8421	1537844.897		897.245	45894.9	893.888	7389.18	262.683	50965.3
				895.96771	1557030.535		897.281	51254.7	894.059	5446.52	264.935	74889.4
				895.7821	1565093.675		897.287	47367.4	893.866	1147.13	266.805	59202.1
				895.84991	1573991.086		897.396	47897.4	894.056	3974.09	269.383	67438.3
				896.01703	1575659.663		897.436	47131.8	894.101	5916.72	271.625	73711.8
				895.77722	1572045.104		897.487	42597.7	894.306	3267.31	274.119	60379.9
				895.84277	1553693.748		897.422	39652.9	894.304	4209.68	276.208	55283.7
				895.9939	1556469.263		897.388	41243	894.368	3502.91	278.338	65868.3
				895.90686	1541176.512		897.43	39299.6	894.488	4032.96	280.584	42341.9
				895.84576	1512821.067		897.544	42185.4	894.371	2855.11	283.033	43120.8
				896.02112	1501982.286		897.604	38180.6	894.543	4680.87	285.043	53713.4
				895.99561	1489196.936		897.704	30290.4	894.589	558.128	287.602	56847.2
				895.99945	1466125.177		897.793	40359.7	894.737	7094.6	290.35	49395.7
				895.97687	1443053.101		897.868	34706	894.818	1971.63	292.398	52928.6
				896.02649	1445277.414		897.737	35825	894.909	4857.59	295.086	62342.4
				896.04498	1431931.979		897.713	35589.4	894.751	3267.31	297.456	45868.5
				895.96033	1439156.276		897.782	35353.8	894.887	-384.094	300.247	45476
				896.10449	1458062.409		897.822	33705.9	894.851	4445.27	302.243	45868.5
				895.97644	1470851.557		897.93	33352.6	894.906	381.517	304.7	49788.1
				896.09186	1472241.641		897.973	33529.3	895.06	1618.3	307.027	56847.2
				895.90302	1488923.628		898.033	29819.3	895.158	3974.09	309.801	48224.4
				895.84558	1472524.004		897.92	31527	895.257	-1856.43	312.413	46654
				895.9895	1458344.315		897.824	28347.1	895.174	-2092	314.95	50965.3
				896.02057	1471129.59		897.958	29524.9	895.296	7978.13	317.489	31747.1
				895.85193	1454169.592		898.148	34059.3	895.316	3208.44	320.275	52535.5
				895.86023	1450833.04		898.285	30879.2	895.416	1029.29	322.654	44691.2
				895.95953	1470291.351		898.121	33293.7	895.327	2972.85	325.586	54498.9
				895.93005	1491138.974		898.286	28641.5	895.634	-148.515	328.685	52928.6
				895.94684	1476129.817		898.131	29642.6	895.427	2030.5	331.341	54498.9
				896.05927	1485026.832		898.211	30290.4	895.679	28.0954	333.987	51358.3
				895.91132	1477520.054		898.134	29348.2	895.782	-2916.56	336.692	61557.7
				896.04712	1460008.149		898.175	27993.7	895.709	2619.52	340.098	46654
				896.02539	1449725.761		898.251	26168.3	895.661	-4153.17	342.549	49395.7
				896.13226	1444442.855		898.325	30113.7	895.766	-2622.02	346.061	54891.3
				895.99341	1427483.693		898.35	24519.6	895.79	2501.68	349.582	38415.8
				896.09381	1419976.594		898.38	24872.9	895.916	1441.59	352.372	46654
				896.1377	1406074.998		898.406	22047.5	895.908	86.9654	355.322	47832
				896.00879	1387724.869		898.34	27640.4	895.927	6859.11	359.129	38415.8
				896.00061	1366594.932		898.345	23401.8	896.083	-1620.85	361.405	47046.4
				896.1601	1395787.361		898.374	23225.1	896.047	-1915.39	364.515	52143.1
				896.117	1388836.704		898.373	24755.1	895.969	-2092	367.747	49002.6
				896.18634	1385222.43		898.418	26462.7	895.98	204.806	371.091	56069.2
				896.10876	1363537.5		898.594	24049.5	896.036	1559.33	373.712	61950
				896.15521	1355197.111		898.502	22224.1	896.279	263.676	377.009	72540.8
				896.04364	1319610.103		898.511	24519.6	896.331	-1620.85	380.368	62342.4
				896.13702	1335457.939		898.626	22577.4	896.354	-6213.4	383.435	81953.8
				896.07245	1329063.212		898.459	24401.8	896.343	2089.37	386.39	68616
				895.9917	1331843.116		898.482	22871.8	896.326	-5918.97	389.316	89796.5
				896.02856	1356586.917		898.603	24931.7	896.298	-2327.57	392.644	99208.2
				895.93457	1365205.211		898.574	22930.7	896.442	381.517	395.506	98423.6
				896.10718	1352971.644		898.815	22636.3	896.361	-266.355	398.316	120393
				896.04224	1355195.843		898.662	21105.4	896.566	-1385.27	401.552	131767
				896.02484	1362701.97		898.605	21988.6	896.391	-1915.39	404.825	157260
				895.9798	1340460.219		898.696	20575.5	896.523	-4035.44	408.009	155690
				895.979	1330729.856		898.595	20163.3	896.704	-2563.15	410.483	189431
				895.90961	1314327.207		898.61	23931.7	896.522	-2150.87	414.005	216893
				895.98724	1298758.56		898.815	23755	896.599	-443.064	416.964	260046
				895.99799	1309601.638		898.823	18514.7	896.564	-1090.83	419.764	276920
				895.92432	1310435.815		898.871	17631.4	896.651	-3682.14	423.158	318898
				896.10938	1296535.461		898.926	19339	896.92	-1326.41	425.798	351864
				896.01111	1289028.906		898.724	23225.1	896.697	1323.75	428.999	420928
				896.03998	1285692.749		898.799	19810	896.678	-5624.44	431.858	460958
				895.97015	1276240.131		898.885	16689.3	896.673	-4506.58	435.111	516693
				896.11371	1279298.484		898.834	21870.8	896.636	-2975.42	438.104	536322
				896.16583	1290974.709		898.884	17572.6	896.775	-1090.83	440.848	605019
				896.133	1293198.824		898.841	14570.8	896.836	-560.803	443.652	666264
				896.17706	1310713.619		898.976	18573.5	896.76	-30.7747	447.643	778963
				896.14319	1285136.967		898.959	19221.1	897.033	-2504.28	450.567	789567
				896.17206	1272348.387		898.827	16689.3	896.915	-5918.97	452.73	835914
				895.98486	1263174.585		898.883	16571.6	896.98	-4565.44	455.864	874794
				895.87531	1269847.006		899.037	16041.7	896.859	-3152.03	460.022	914077
				896.02777	1260394.521		899.029	16924.9	896.986	-6390	462.978	949827
				895.98773	1269846.499		899.037	16336.1	896.957	-4212.14	466.736	988323
				896.01617	1.24E+06		899.078	14924	896.944	-8274.49	469.783	1.06E+06
				896.08105	1.23E+06		899.027	15041.8	897.082	-5860.01	473.774	1.08E+06
				895.93958	1.23E+06		898.977	16924.9	897.069	-4506.58	476.986	1.10E+06
				895.85883	1.22E+06		899.026	13334.3	897.187	-9452.28	480.014	1.13E+06
				895.9649	1.23E+06		899.05	13511	897.032	-1267.54	483.531	1.12E+06
				895.83704	1.27E+06		898.999	21517.6	897.076	-4388.74	486.675	1.14E+06
				895.9469	1.30E+06		899.057	16100.6	897.036	-5154.31	490.127	1.24E+06
				895.9801	1.30E+06		899.054	14924	897.203	-6036.7	493.64	1.18E+06
							899.062	18750.1	897.102	-7921.21	497.309	1.23E+06
							899.19	14099.7	897.291	-5565.57	500.272	1.25E+06
							899.067	15865.1	897.253	-4388.74	503.276	1.25E+06
							899.106	14158.6	897.203	-7626.68	506.608	1.29E+06
							898.975	10390.5	897.194	-7391.12	509.615	1.34E+06
							899.299	15512.8	897.163	-10041.1	512.968	1.33E+06
							899.181	13687.6	897.362	-560.803	516.388	1.31E+06
							899.093	13805.4	897.225	-9216.72	519.305	1.31E+06
							899.163	15689.4	897.404	-6920.09	522.43	1.32E+06
							899.167	16218.3	897.35	-10512.2	525.887	1.36E+06
							899.182	14040.9	897.322	-11866.6	528.693	1.40E+06
							899.02	14865.1	897.396	-8215.63	532.353	1.40E+06
							899.238	14217.4	897.227	-8097.8	535.062	1.46E+06
							899.195	16571.6	897.347	-11042.2	538.5	1.51E+06
							899.289	13981.9	897.231	-4447.71	541.961	1.62E+06
							899.258	12156.8	897.485	-9511.14	545.256	1.76E+06
							899.278	14158.6	897.557	-5683.41	548.387	1.81E+06
							899.165	16689.3	897.486	-9334.45	551.321	2.00E+06
							899.334	14040.9	897.413	-8274.49	554.411	2.20E+06
							899.263	14040.9	897.372	-4094.31	557.55	2.26E+06
							899.251	19339	897.426	-8333.36	560.127	2.43E+06
							899.262	16041.7	897.411	-9040.03	563.696	2.64E+06
							899.36	15630.6	897.477	-13692.1	567.228	2.79E+06
							899.372	13511	897.423	-9511.14	569.572	2.88E+06
							899.406	14453	897.495	-10394.4	572.85	3.10E+06
							899.434	16159.4	897.597	-8627.78	576.237	3.16E+06
							899.353	12627.8	897.557	-9628.87	578.431	3.26E+06
							899.361	16100.6	897.439	-8392.22	582.268	3.54E+06
							899.513	12510.1	897.554	-10217.8	584.904	3.58E+06
							899.515	13805.4	897.533	-6448.97	588.318	3.73E+06
							899.429	12097.9	897.513	-10276.7	590.978	3.95E+06
							899.431	12627.8	897.583	-9864.43	593.866	4.03E+06
							899.493	9801.8	897.627	-6920.09	596.898	4.15E+06
							899.388	13628.7	897.606	-11159.9	600.598	4.35E+06
							899.451	13981.9	897.625	-11336.6	602.589	4.63E+06
							899.497	13923.1	897.717	-9570.01	606.182	4.73E+06
							899.429	11450.2	897.666	-13750.9	609.226	5.01E+06
							899.656	13216.5	897.618	-8038.94	612.578	5.14E+06
							899.713	11038.2	897.787	-8392.22	615.967	5.41E+06
							899.627	12686.7	897.61	-10747.8	619.299	5.61E+06
							899.51	14276.4	897.738	-10394.4	623.484	5.85E+06
							899.482	13864.2	897.692	-7096.69	626.221	6.14E+06
							899.516	12804.5	897.5	-11159.9	629	6.38E+06
							899.694	12863.3	897.607	-7273.39	632.558	6.49E+06
							899.574	9213	897.651	-3799.87	635.911	6.83E+06
							899.469	10684.9	897.714	-13986.5	638.6	7.09E+06
							899.557	11155.9	897.739	-14222	642.449	7.34E+06
							899.624	11391.4	897.759	-9452.28	645.06	7.52E+06
							899.631	16159.4	897.915	-10100	648.46	7.58E+06
							899.567	9036.44	897.817	-15575.3	651.305	7.95E+06
							899.608	12392.3	897.723	-7862.24	654.521	7.92E+06
							899.697	14276.4	897.793	-9687.84	657.337	8.08E+06
							899.679	9330.8	897.721	-8274.49	659.973	8.22E+06
							899.874	9389.65	897.751	-14163.1	663.47	8.33E+06
							899.797	10390.5	897.864	-9805.56	666.016	8.38E+06
							899.606	10449.4	897.797	-13103.2	669.289	8.54E+06
								11568.1	897.84	-12985.4	671.674	8.35E+06
								10861.5	897.762	-12573.2	674.557	8.45E+06
									897.836	-12514.3	677.473	8.52E+06
									897.679	-13338.7	679.761	8.47E+06
									897.78	-11690	683.194	8.33E+06
									897.842	-12043.3	686.251	8.27E+06
									897.962	-10217.8	688.34	8.31E+06
									898.079	-12985.4	691.548	8.26E+06
									897.901	-11925.5	694.22	8.24E+06
									897.835	-9570.01	697.094	8.23E+06
									897.711	-16399.6	699.983	8.23E+06
									897.703	-10276.7	702.567	8.19E+06
									898.004	-17165.1	705.25	8.07E+06
									897.922	-13692.1	708.573	7.91E+06
									897.914	-12043.3	710.663	7.92E+06
									897.947	-14869.7	713.475	7.95E+06
									898.017	-15046.4	716.119	8.07E+06
									898.034	-13692.1	718.911	7.80E+06
									897.884	-12219.9	721.504	8.04E+06
									897.972	-16105.2	723.797	8.01E+06
									897.864	-9805.56	726.538	8.10E+06
									898.024	-12102.1	728.717	8.10E+06
									897.883	-13103.2	731.526	8.21E+06
									897.96	-14869.7	734.108	8.13E+06
									897.9	-14398.6	736.495	8.20E+06
									897.987	-11866.6	739.474	8.45E+06
									897.923	-8510.05	741.129	8.32E+06
									897.932	-15457.6	743.874	8.37E+06
											746.33	8.50E+06
											748.808	8.43E+06
											750.978	8.49E+06
											753.753	8.15E+06
											755.903	8.37E+06
											758.346	8.04E+06
											760.614	8.07E+06
											763.267	8.00E+06
											765.333	7.89E+06
											768	7.74E+06
											770.141	7.68E+06
											772.498	7.64E+06
											774.806	7.49E+06
											777.048	7.42E+06
											779.262	7.33E+06
											781.593	6.94E+06
											783.792	6.88E+06
											786.097	6.61E+06
											788.257	6.42E+06
											790.234	6.15E+06
											792.284	6.00E+06
											794.462	5.69E+06
											796.571	5.52E+06
											798.717	5.22E+06
											800.647	5.10E+06
											802.486	4.78E+06
											804.76	4.53E+06
											806.455	4.31E+06
											808.949	3.96E+06
											810.638	3.81E+06
											812.62	3.59E+06
											814.646	3.30E+06
											816.626	3.14E+06
											818.613	2.94E+06
											820.353	2.78E+06
											822.348	2.69E+06
											824.485	2.63E+06
											826.294	2.66E+06
											828.14	2.64E+06
											830.281	2.67E+06
											832.141	2.81E+06
											833.658	2.87E+06
											835.306	2.89E+06
											837.314	2.98E+06
											838.76	2.96E+06
											840.639	2.97E+06
											842.185	2.99E+06
											844.096	2.95E+06
											845.525	2.93E+06
											847.259	2.85E+06
											849.169	2.86E+06
											850.648	2.88E+06
											852.181	2.95E+06
											853.708	2.94E+06
											854.909	2.95E+06
											856.22	2.92E+06
											857.295	3.00E+06
											858.371	2.97E+06
											859.16	3.09E+06
											860.111	3.14E+06
											861.252	3.19E+06
											862.284	3.24E+06
											863.11	3.29E+06
											863.735	3.40E+06
											864.705	3.54E+06
											865.55	3.66E+06
											866.137	3.67E+06
											866.985	3.72E+06
											867.773	3.86E+06
											868.607	3.93E+06
											868.983	4.04E+06
											869.642	4.14E+06
											870.302	4.33E+06
											871.077	4.48E+06
											871.595	4.62E+06
											872.242	4.64E+06
											872.725	4.76E+06
											873.151	4.78E+06
											873.974	4.97E+06
											874.352	5.06E+06
											874.84	5.09E+06
											875.416	5.16E+06
											875.831	5.37E+06
											876.394	5.32E+06
											877.101	5.28E+06
											877.332	5.48E+06
											877.772	5.30E+06
											878.491	5.45E+06
											878.793	5.48E+06
											879.221	5.54E+06
											879.505	5.55E+06
											880.036	5.44E+06
											880.411	5.53E+06
											880.734	5.45E+06
											881.12	5.40E+06
											881.534	5.36E+06
											881.9	5.36E+06
											882.22	5.33E+06
											882.454	5.33E+06
											882.678	5.19E+06
											882.999	5.23E+06
											883.287	5.18E+06
											883.709	5.10E+06
											883.941	5.00E+06
											884.402	4.91E+06
											884.628	4.79E+06
											884.868	4.73E+06
											885.17	4.80E+06
											885.363	4.66E+06
											885.623	4.51E+06
											885.805	4.48E+06
											886.311	4.38E+06
											886.326	4.24E+06
											886.651	4.15E+06
											886.908	4.03E+06
											887.244	3.91E+06
											887.266	3.79E+06
											887.553	3.73E+06
											887.822	3.63E+06
											887.994	3.54E+06
											888.247	3.56E+06
											888.274	3.29E+06
											888.43	3.33E+06
											888.585	3.12E+06
											889.068	3.01E+06
											888.978	2.95E+06
											889.242	2.81E+06
											889.307	2.73E+06
											889.543	2.66E+06
											889.695	2.60E+06
											889.82	2.42E+06
											889.888	2.38E+06
											890.148	2.29E+06
											890.224	2.21E+06
											890.368	2.10E+06
											890.484	2.09E+06
											890.857	1.94E+06
											890.853	1.88E+06
											891.057	1.79E+06
											891.128	1.80E+06
											891.304	1.65E+06
											891.443	1.60E+06
											891.415	1.56E+06
											891.774	1.45E+06
											891.692	1.43E+06
											891.903	1.38E+06
											891.981	1.29E+06
											891.925	1.23E+06
											891.918	1.15E+06
											892.109	1.15E+06
											892.206	1.04E+06
											892.431	1.05E+06
											892.333	971036
											892.42	939613
											892.477	880687
											892.691	859475
											892.626	797423
											892.708	764039
											892.785	727523
											892.816	734199
											893.034	642712
											893.065	656841
											893.201	631718
											893.142	589315
											893.204	522189
											893.39	515908
											893.553	503353
											893.522	460566
											893.626	451930
											893.722	419751
											893.761	417788
											893.921	391890
											893.984	374621
											893.824	360100
											893.917	332241
											893.997	299282
											894.054	293003
											893.991	315373
											894.081	283977
											894.134	278098
											894.144	271819
											894.09	254552
											894.31	246318
											894.356	224735
											894.423	229051
											894.312	226697
											894.396	220425
											894.574	210222
											894.547	212184
											894.686	183545
											894.708	194925
											894.654	194140
											894.863	169032
											894.811	174133
											894.923	161184
											894.831	158045
											894.91	151773
											894.981	152558
											894.944	154127
											895.051	150596
											895.047	138039
											895.087	142355
											895.149	116861
											895.027	145887
											895.043	142355
											895.135	114114
											895.004	121178
											895.158	105095
											895.087	111368
											895.219	103525
											895.277	110190
											895.269	93720.9
											895.226	96069.3
											895.253	103133
											895.406	96069.3
											895.325	85479.3
											895.336	94506.1
											895.185	94898.4
											895.567	83523.8
											895.466	88619
											895.34	97638.4
											895.491	93720.9
											895.487	76851.7
											895.577	68616
											895.442	71756.1
											895.366	72148.4
											895.513	67046
											895.584	60772.3
											895.506	77244
											895.378	65868.3
											895.376	59202.1
											895.473	49002.6
											895.466	49788.1
											895.563	57632
											895.493	58809.7
											895.485	59595.1
											895.487	57239.6
											895.57	48224.4
											895.628	58025
											895.557	50965.3
											895.533	57239.6
											895.649	46654
											895.608	53321
											895.649	50965.3
											895.686	40771.3
											895.663	42728.3
											895.748	54498.9
											895.663	36845.2
											895.796	42728.3
											895.67	45083.6
											895.726	47832
											895.759	32139.7
											895.701	45083.6
											895.742	35281.2
											895.94	40771.3
											895.835	38415.8
											895.772	47438.9
											895.729	29397.8
											895.754	35673.7
											895.741	36845.2
											895.833	32925.4
											895.731	36066.9
											895.697	40771.3
											895.81	39986.4
											895.664	29397.8
											895.85	32925.4
											895.781	29397.8
											895.77	32532.2
											896.005	25869.2
											895.838	29790.3
											895.983	35281.2
											895.852	30968.1
											896.049	25083.9
											895.943	25083.9
											895.778	30968.1
											895.988	35673.7
											895.905	29397.8
											896.024	20769.4
											895.911	38808.3
											895.926	30575.5
											895.859	33710.4
											895.911	31747.1
											895.776	32139.7
											895.933	21555.5
											895.834	26648.4
											895.967	32139.7
											895.874	22727.5
											895.839	29397.8
											895.975	22334.2
											895.887	31747.1
											895.848	24298
											896.001	30182.9
											895.958	22334.2
											895.891	21555.5
											895.985	21162.8
											896.023	26648.4
											895.975	22727.5
											896.058	30968.1
											896.099	25869.2
											896.088	19984
											896.063	18412.6
											896.121	31747.1
											896.029	19984
											896.047	23120.1
											895.952	26648.4
											896	18412.6
											895.972	26262.5
											896.011	24298
											895.914	20769.4
											896.072	29397.8
											895.984	25869.2
											895.976	17240.3
											895.949	23120.1
											896.019	24298
											896.046	17240.3
											896.052	23512.7
											895.987	30968.1
											896.097	18805.3
											896.192	25476.6
											896.061	17633.1
											896.118	22727.5
											896.226	18026.5
											896.092	23512.7
											896.033	20769.4
											895.973	16059.4
											895.976	17633.1
											895.998	16059.4
											896.151	16059.4
											896.079	14098.3
											896.004	16451.5
											895.948	18412.6
											896.071	29790.3
											895.956	19591.3
											895.989	20376.7
											895.913	17633.1
											895.935	16059.4
											895.975	27826.8
											896.013	24691.3
											895.876	19984
											895.943	19198
											895.893	22334.2
											896.024	24298
