# Supplementary material for: Evidence for Multiple Diagenetic Episodes in Ancient Fluvial‐Lacustrine Sedimentary Rocks in Gale Crater, Mars
Source: J Geophys Res Planets. 2020 Aug 13;125(8):e2019JE006295. doi: 10.1029/2019JE006295 (PMC7507756; doi:10.1029/2019JE006295)
Supplement: Supplementary file 3 — Table S2 [file JGRE-125-e2019JE006295-s003.csv]

Calibrated diffraction patterns reflecting the sum of all analyses									Calibrated diffraction patterns reflecting the first analysis nights used to determine the distribution of Ca-sulfates prior to dehydration
Oudam		Marimba		Quela		Sebina			Oudam		Marimba		Quela		Sebina
2-THETA	INTENSITY	2-THETA	INTENSITY	2-THETA	INTENSITY	2-THETA	INTENSITY		2-THETA	INTENSITY	2-THETA	INTENSITY	2-THETA	INTENSITY	2-THETA	INTENSITY
2	2598	2	3304	2	3264	2	3514		2	5331	2	12182	2	13444	2	11921
2.05	3573	2.05	5144	2.05	5139	2.05	4953		2.05	7332	2.05	17871	2.05	20824	2.05	17418
2.1	2793	2.1	3923	2.1	3783	2.1	3642		2.1	5486	2.1	13399	2.1	15430	2.1	12756
2.15	3421	2.15	4568	2.15	4899	2.15	4565		2.15	7036	2.15	16090	2.15	19522	2.15	16207
2.2	2820	2.2	5325	2.2	4134	2.2	5019		2.2	5729	2.2	18613	2.2	17022	2.2	17300
2.25	2643	2.25	3680	2.25	3865	2.25	3622		2.25	5471	2.25	12555	2.25	15260	2.25	12266
2.3	3093	2.3	5026	2.3	4691	2.3	4448		2.3	6528	2.3	17189	2.3	19692	2.3	15815
2.35	2199	2.35	3877	2.35	2867	2.35	3091		2.35	4410	2.35	13250	2.35	11402	2.35	10498
2.4	2813	2.4	3817	2.4	4117	2.4	4066		2.4	5882	2.4	13429	2.4	17135	2.4	14101
2.45	2317	2.45	3965	2.45	3726	2.45	3537		2.45	4702	2.45	13512	2.45	15517	2.45	12178
2.5	2209	2.5	3684	2.5	3297	2.5	3336		2.5	4606	2.5	12633	2.5	13335	2.5	11434
2.55	2361	2.55	3912	2.55	3341	2.55	3438		2.55	4843	2.55	13690	2.55	13610	2.55	12474
2.6	1852	2.6	3377	2.6	2884	2.6	2939		2.6	4063	2.6	11726	2.6	11706	2.6	10560
2.65	2062	2.65	3316	2.65	3380	2.65	3085		2.65	4273	2.65	11407	2.65	13911	2.65	11046
2.7	2090	2.7	3779	2.7	3252	2.7	3492		2.7	4244	2.7	12963	2.7	12770	2.7	11726
2.75	1928	2.75	2946	2.75	2822	2.75	2476		2.75	3760	2.75	10040	2.75	11383	2.75	8843
2.8	1764	2.8	3012	2.8	2974	2.8	2942		2.8	3569	2.8	10321	2.8	11665	2.8	10175
2.85	1728	2.85	2999	2.85	2515	2.85	2588		2.85	3633	2.85	10320	2.85	10034	2.85	9376
2.9	1579	2.9	2811	2.9	2660	2.9	2323		2.9	3200	2.9	9276	2.9	10559	2.9	7956
2.95	1497	2.95	2595	2.95	2369	2.95	2350		2.95	3081	2.95	9142	2.95	9369	2.95	8301
3	1455	3	2502	3	2406	3	2222		3	2977	3	8489	3	9425	3	7951
3.05	1495	3.05	2743	3.05	2387	3.05	2406		3.05	3019	3.05	9212	3.05	9331	3.05	8418
3.1	1376	3.1	2264	3.1	1910	3.1	2075		3.1	2811	3.1	7988	3.1	8112	3.1	7154
3.15	1217	3.15	2160	3.15	2048	3.15	1907		3.15	2637	3.15	7496	3.15	8491	3.15	6882
3.2	1284	3.2	2526	3.2	2137	3.2	1945		3.2	2708	3.2	8333	3.2	8574	3.2	6951
3.25	1079	3.25	2084	3.25	1660	3.25	1710		3.25	2241	3.25	7069	3.25	6823	3.25	6329
3.3	1262	3.3	2046	3.3	2009	3.3	1804		3.3	2552	3.3	7192	3.3	7857	3.3	6765
3.35	1108	3.35	1920	3.35	1658	3.35	1751		3.35	2268	3.35	6713	3.35	6805	3.35	6100
3.4	987	3.4	1890	3.4	1580	3.4	1509		3.4	2063	3.4	6557	3.4	6602	3.4	5462
3.45	1119	3.45	2010	3.45	1666	3.45	1675		3.45	2291	3.45	6912	3.45	7011	3.45	5969
3.5	935	3.5	1662	3.5	1457	3.5	1224		3.5	1899	3.5	5551	3.5	5850	3.5	4555
3.55	1039	3.55	1906	3.55	1595	3.55	1605		3.55	2154	3.55	6478	3.55	6497	3.55	5637
3.6	816	3.6	1514	3.6	1293	3.6	1196		3.6	1761	3.6	5195	3.6	5182	3.6	4305
3.65	1035	3.65	1762	3.65	1463	3.65	1501		3.65	2166	3.65	6034	3.65	6471	3.65	5439
3.7	1023	3.7	1623	3.7	1316	3.7	1496		3.7	2079	3.7	5907	3.7	5553	3.7	5217
3.75	740	3.75	1317	3.75	1166	3.75	1084		3.75	1483	3.75	4516	3.75	4728	3.75	3952
3.8	870	3.8	1478	3.8	1214	3.8	1243		3.8	1693	3.8	5152	3.8	5201	3.8	4188
3.85	729	3.85	1171	3.85	1157	3.85	1066		3.85	1478	3.85	4094	3.85	4493	3.85	3590
3.9	847	3.9	1352	3.9	1250	3.9	1166		3.9	1746	3.9	4725	3.9	4864	3.9	4320
3.95	852	3.95	1485	3.95	1153	3.95	1263		3.95	1700	3.95	5177	3.95	4478	3.95	4245
4	652	4	1222	4	1002	4	1002		4	1379	4	4110	4	4260	4	3440
4.05	908	4.05	1400	4.05	1125	4.05	1220		4.05	1763	4.05	4710	4.05	4419	4.05	4083
4.1	611	4.1	1128	4.1	908	4.1	968		4.1	1252	4.1	3813	4.1	3583	4.1	3313
4.15	804	4.15	1274	4.15	1040	4.15	1013		4.15	1583	4.15	4085	4.15	4258	4.15	3704
4.2	609	4.2	1213	4.2	813	4.2	990		4.2	1263	4.2	4094	4.2	3381	4.2	3431
4.25	678	4.25	1059	4.25	989	4.25	824		4.25	1368	4.25	3587	4.25	3832	4.25	3017
4.3	628	4.3	1065	4.3	829	4.3	963		4.3	1260	4.3	3699	4.3	3414	4.3	3245
4.35	592	4.35	929	4.35	828	4.35	770		4.35	1217	4.35	3229	4.35	3232	4.35	2777
4.4	618	4.4	1015	4.4	866	4.4	947		4.4	1271	4.4	3584	4.4	3538	4.4	3245
4.45	584	4.45	1049	4.45	798	4.45	842		4.45	1202	4.45	3607	4.45	3308	4.45	2863
4.5	600	4.5	886	4.5	807	4.5	778		4.5	1199	4.5	3053	4.5	3287	4.5	2802
4.55	581	4.55	954	4.55	800	4.55	755		4.55	1165	4.55	3213	4.55	2976	4.55	2758
4.6	561	4.6	825	4.6	683	4.6	727		4.6	1111	4.6	2948	4.6	2881	4.6	2568
4.65	540	4.65	939	4.65	714	4.65	771		4.65	1151	4.65	3062	4.65	2850	4.65	2597
4.7	536	4.7	817	4.7	691	4.7	674		4.7	1056	4.7	2930	4.7	2776	4.7	2349
4.75	458	4.75	742	4.75	641	4.75	601		4.75	960	4.75	2678	4.75	2499	4.75	2240
4.8	489	4.8	739	4.8	642	4.8	604		4.8	1064	4.8	2632	4.8	2630	4.8	2257
4.85	519	4.85	778	4.85	634	4.85	657		4.85	1052	4.85	2824	4.85	2622	4.85	2384
4.9	438	4.9	743	4.9	657	4.9	711		4.9	1017	4.9	2681	4.9	2619	4.9	2392
4.95	521	4.95	727	4.95	597	4.95	632		4.95	1069	4.95	2616	4.95	2442	4.95	2181
5	510	5	729	5	629	5	678		5	1030	5	2614	5	2583	5	2427
5.05	512	5.05	765	5.05	626	5.05	618		5.05	1034	5.05	2677	5.05	2492	5.05	2276
5.1	475	5.1	673	5.1	544	5.1	642		5.1	928	5.1	2390	5.1	2411	5.1	2203
5.15	482	5.15	665	5.15	571	5.15	594		5.15	945	5.15	2364	5.15	2331	5.15	1926
5.2	486	5.2	683	5.2	567	5.2	594		5.2	979	5.2	2484	5.2	2326	5.2	2039
5.25	478	5.25	667	5.25	564	5.25	572		5.25	950	5.25	2300	5.25	2255	5.25	1917
5.3	457	5.3	673	5.3	550	5.3	527		5.3	917	5.3	2271	5.3	2126	5.3	1968
5.35	467	5.35	635	5.35	493	5.35	508		5.35	921	5.35	2162	5.35	2124	5.35	1825
5.4	474	5.4	619	5.4	575	5.4	574		5.4	945	5.4	2182	5.4	2308	5.4	1876
5.45	436	5.45	610	5.45	521	5.45	527		5.45	930	5.45	2083	5.45	2067	5.45	1852
5.5	447	5.5	636	5.5	545	5.5	526		5.5	912	5.5	2207	5.5	2146	5.5	1832
5.55	461	5.55	561	5.55	487	5.55	523		5.55	893	5.55	2054	5.55	1973	5.55	1790
5.6	451	5.6	596	5.6	505	5.6	516		5.6	866	5.6	2053	5.6	2085	5.6	1792
5.65	431	5.65	634	5.65	483	5.65	557		5.65	881	5.65	2101	5.65	1999	5.65	1860
5.7	440	5.7	560	5.7	512	5.7	507		5.7	874	5.7	1913	5.7	1964	5.7	1719
5.75	477	5.75	582	5.75	519	5.75	562		5.75	925	5.75	2045	5.75	2075	5.75	1860
5.8	421	5.8	582	5.8	450	5.8	504		5.8	831	5.8	1974	5.8	1877	5.8	1832
5.85	439	5.85	552	5.85	489	5.85	511		5.85	885	5.85	1994	5.85	1952	5.85	1760
5.9	389	5.9	571	5.9	481	5.9	541		5.9	829	5.9	1953	5.9	1866	5.9	1837
5.95	420	5.95	522	5.95	479	5.95	472		5.95	785	5.95	1697	5.95	1900	5.95	1698
6	438	6	501	6	501	6	538		6	837	6	1785	6	1954	6	1781
6.05	367	6.05	478	6.05	475	6.05	457		6.05	735	6.05	1721	6.05	1868	6.05	1618
6.1	403	6.1	505	6.1	505	6.1	546		6.1	819	6.1	1710	6.1	1982	6.1	1775
6.15	379	6.15	470	6.15	483	6.15	466		6.15	768	6.15	1654	6.15	1932	6.15	1753
6.2	366	6.2	470	6.2	496	6.2	496		6.2	746	6.2	1661	6.2	1956	6.2	1769
6.25	405	6.25	496	6.25	530	6.25	517		6.25	774	6.25	1753	6.25	2094	6.25	1797
6.3	351	6.3	410	6.3	499	6.3	536		6.3	696	6.3	1602	6.3	1980	6.3	1793
6.35	416	6.35	481	6.35	502	6.35	488		6.35	820	6.35	1594	6.35	2091	6.35	1838
6.4	382	6.4	414	6.4	498	6.4	496		6.4	750	6.4	1560	6.4	2015	6.4	1766
6.45	357	6.45	463	6.45	499	6.45	513		6.45	686	6.45	1544	6.45	2014	6.45	1815
6.5	359	6.5	442	6.5	513	6.5	500		6.5	689	6.5	1526	6.5	2052	6.5	1848
6.55	390	6.55	416	6.55	513	6.55	544		6.55	743	6.55	1582	6.55	2079	6.55	1815
6.6	392	6.6	436	6.6	521	6.6	526		6.6	760	6.6	1509	6.6	1996	6.6	1785
6.65	361	6.65	435	6.65	489	6.65	516		6.65	701	6.65	1537	6.65	1938	6.65	1719
6.7	364	6.7	427	6.7	447	6.7	440		6.7	694	6.7	1489	6.7	1818	6.7	1590
6.75	388	6.75	409	6.75	538	6.75	507		6.75	751	6.75	1491	6.75	1983	6.75	1755
6.8	348	6.8	408	6.8	418	6.8	396		6.8	694	6.8	1351	6.8	1661	6.8	1519
6.85	362	6.85	398	6.85	479	6.85	464		6.85	731	6.85	1452	6.85	1816	6.85	1612
6.9	309	6.9	424	6.9	397	6.9	399		6.9	601	6.9	1430	6.9	1567	6.9	1465
6.95	326	6.95	371	6.95	402	6.95	377		6.95	656	6.95	1306	6.95	1600	6.95	1361
7	316	7	364	7	386	7	357		7	643	7	1328	7	1398	7	1292
7.05	319	7.05	349	7.05	340	7.05	350		7.05	647	7.05	1279	7.05	1456	7.05	1273
7.1	342	7.1	378	7.1	349	7.1	355		7.1	660	7.1	1354	7.1	1402	7.1	1270
7.15	330	7.15	368	7.15	344	7.15	365		7.15	649	7.15	1343	7.15	1416	7.15	1301
7.2	333	7.2	414	7.2	328	7.2	354		7.2	644	7.2	1358	7.2	1351	7.2	1209
7.25	321	7.25	418	7.25	327	7.25	351		7.25	654	7.25	1402	7.25	1374	7.25	1218
7.3	322	7.3	379	7.3	343	7.3	331		7.3	628	7.3	1255	7.3	1336	7.3	1177
7.35	320	7.35	414	7.35	313	7.35	317		7.35	629	7.35	1326	7.35	1289	7.35	1184
7.4	325	7.4	374	7.4	303	7.4	322		7.4	627	7.4	1325	7.4	1225	7.4	1130
7.45	305	7.45	333	7.45	296	7.45	330		7.45	615	7.45	1236	7.45	1256	7.45	1139
7.5	315	7.5	327	7.5	290	7.5	309		7.5	640	7.5	1150	7.5	1228	7.5	1105
7.55	320	7.55	384	7.55	312	7.55	322		7.55	650	7.55	1290	7.55	1332	7.55	1127
7.6	336	7.6	354	7.6	291	7.6	331		7.6	701	7.6	1258	7.6	1230	7.6	1123
7.65	327	7.65	354	7.65	317	7.65	338		7.65	645	7.65	1240	7.65	1221	7.65	1158
7.7	325	7.7	361	7.7	332	7.7	327		7.7	648	7.7	1295	7.7	1323	7.7	1160
7.75	291	7.75	326	7.75	315	7.75	295		7.75	612	7.75	1229	7.75	1253	7.75	1082
7.8	334	7.8	313	7.8	330	7.8	327		7.8	645	7.8	1220	7.8	1272	7.8	1154
7.85	303	7.85	394	7.85	334	7.85	350		7.85	576	7.85	1330	7.85	1321	7.85	1188
7.9	327	7.9	356	7.9	301	7.9	321		7.9	616	7.9	1242	7.9	1180	7.9	1057
7.95	301	7.95	370	7.95	341	7.95	331		7.95	620	7.95	1228	7.95	1276	7.95	1118
8	315	8	348	8	298	8	317		8	625	8	1225	8	1191	8	1125
8.05	297	8.05	351	8.05	324	8.05	301		8.05	611	8.05	1207	8.05	1181	8.05	1045
8.1	312	8.1	350	8.1	324	8.1	301		8.1	649	8.1	1237	8.1	1260	8.1	1092
8.15	306	8.15	338	8.15	291	8.15	311		8.15	577	8.15	1147	8.15	1123	8.15	1025
8.2	299	8.2	345	8.2	303	8.2	314		8.2	589	8.2	1255	8.2	1234	8.2	1122
8.25	311	8.25	336	8.25	272	8.25	327		8.25	612	8.25	1207	8.25	1122	8.25	1039
8.3	321	8.3	326	8.3	326	8.3	271		8.3	624	8.3	1185	8.3	1253	8.3	1015
8.35	310	8.35	338	8.35	265	8.35	291		8.35	641	8.35	1208	8.35	1126	8.35	1067
8.4	298	8.4	342	8.4	256	8.4	289		8.4	580	8.4	1189	8.4	1133	8.4	1044
8.45	305	8.45	312	8.45	312	8.45	318		8.45	599	8.45	1158	8.45	1234	8.45	1043
8.5	289	8.5	336	8.5	291	8.5	300		8.5	597	8.5	1196	8.5	1167	8.5	1024
8.55	312	8.55	285	8.55	297	8.55	313		8.55	639	8.55	1140	8.55	1164	8.55	1006
8.6	279	8.6	325	8.6	264	8.6	320		8.6	577	8.6	1206	8.6	1091	8.6	1050
8.65	294	8.65	351	8.65	296	8.65	295		8.65	620	8.65	1283	8.65	1194	8.65	1016
8.7	317	8.7	320	8.7	299	8.7	309		8.7	631	8.7	1249	8.7	1138	8.7	1037
8.75	301	8.75	334	8.75	287	8.75	308		8.75	617	8.75	1186	8.75	1162	8.75	1014
8.8	300	8.8	356	8.8	291	8.8	325		8.8	591	8.8	1247	8.8	1224	8.8	1084
8.85	310	8.85	334	8.85	273	8.85	314		8.85	613	8.85	1204	8.85	1125	8.85	1102
8.9	340	8.9	353	8.9	270	8.9	290		8.9	648	8.9	1256	8.9	1136	8.9	1073
8.95	305	8.95	344	8.95	288	8.95	302		8.95	610	8.95	1228	8.95	1168	8.95	1079
9	279	9	360	9	248	9	308		9	594	9	1302	9	1106	9	1078
9.05	315	9.05	349	9.05	264	9.05	306		9.05	598	9.05	1198	9.05	1208	9.05	1020
9.1	315	9.1	359	9.1	280	9.1	295		9.1	602	9.1	1225	9.1	1179	9.1	1064
9.15	307	9.15	338	9.15	303	9.15	288		9.15	622	9.15	1259	9.15	1202	9.15	1053
9.2	310	9.2	369	9.2	326	9.2	330		9.2	613	9.2	1316	9.2	1213	9.2	1101
9.25	293	9.25	389	9.25	291	9.25	283		9.25	597	9.25	1321	9.25	1188	9.25	1039
9.3	301	9.3	342	9.3	288	9.3	313		9.3	587	9.3	1273	9.3	1146	9.3	1133
9.35	316	9.35	382	9.35	293	9.35	292		9.35	629	9.35	1244	9.35	1120	9.35	1015
9.4	290	9.4	352	9.4	301	9.4	309		9.4	565	9.4	1235	9.4	1209	9.4	1038
9.45	265	9.45	371	9.45	263	9.45	300		9.45	527	9.45	1275	9.45	1088	9.45	1078
9.5	325	9.5	354	9.5	298	9.5	285		9.5	648	9.5	1255	9.5	1254	9.5	1085
9.55	305	9.55	407	9.55	290	9.55	326		9.55	591	9.55	1338	9.55	1225	9.55	1108
9.6	289	9.6	379	9.6	296	9.6	294		9.6	610	9.6	1287	9.6	1227	9.6	1017
9.65	311	9.65	359	9.65	320	9.65	326		9.65	612	9.65	1324	9.65	1261	9.65	1110
9.7	323	9.7	391	9.7	322	9.7	336		9.7	630	9.7	1361	9.7	1261	9.7	1152
9.75	320	9.75	353	9.75	294	9.75	331		9.75	639	9.75	1369	9.75	1282	9.75	1172
9.8	317	9.8	412	9.8	322	9.8	306		9.8	648	9.8	1455	9.8	1326	9.8	1080
9.85	315	9.85	416	9.85	318	9.85	326		9.85	636	9.85	1407	9.85	1255	9.85	1149
9.9	307	9.9	420	9.9	341	9.9	325		9.9	644	9.9	1423	9.9	1301	9.9	1138
9.95	329	9.95	454	9.95	319	9.95	327		9.95	661	9.95	1512	9.95	1283	9.95	1141
10	353	10	423	10	337	10	333		10	672	10	1453	10	1313	10	1123
10.05	336	10.05	415	10.05	334	10.05	307		10.05	637	10.05	1482	10.05	1339	10.05	1078
10.1	298	10.1	441	10.1	340	10.1	321		10.1	606	10.1	1487	10.1	1359	10.1	1111
10.15	314	10.15	461	10.15	328	10.15	332		10.15	641	10.15	1571	10.15	1310	10.15	1152
10.2	337	10.2	422	10.2	348	10.2	322		10.2	676	10.2	1496	10.2	1355	10.2	1113
10.25	332	10.25	437	10.25	335	10.25	340		10.25	653	10.25	1628	10.25	1400	10.25	1195
10.3	316	10.3	498	10.3	293	10.3	294		10.3	615	10.3	1646	10.3	1237	10.3	1058
10.35	342	10.35	441	10.35	329	10.35	303		10.35	696	10.35	1544	10.35	1345	10.35	1063
10.4	338	10.4	475	10.4	320	10.4	293		10.4	658	10.4	1638	10.4	1301	10.4	1075
10.45	367	10.45	452	10.45	335	10.45	304		10.45	715	10.45	1580	10.45	1427	10.45	1079
10.5	360	10.5	472	10.5	318	10.5	326		10.5	717	10.5	1687	10.5	1338	10.5	1137
10.55	348	10.55	434	10.55	321	10.55	322		10.55	708	10.55	1556	10.55	1277	10.55	1054
10.6	383	10.6	440	10.6	356	10.6	279		10.6	727	10.6	1523	10.6	1328	10.6	1017
10.65	377	10.65	428	10.65	309	10.65	297		10.65	741	10.65	1494	10.65	1247	10.65	964
10.7	368	10.7	413	10.7	306	10.7	287		10.7	741	10.7	1483	10.7	1270	10.7	982
10.75	381	10.75	392	10.75	322	10.75	250		10.75	735	10.75	1365	10.75	1255	10.75	937
10.8	351	10.8	405	10.8	312	10.8	265		10.8	665	10.8	1396	10.8	1226	10.8	898
10.85	355	10.85	366	10.85	275	10.85	261		10.85	710	10.85	1262	10.85	1147	10.85	891
10.9	363	10.9	318	10.9	293	10.9	256		10.9	703	10.9	1164	10.9	1129	10.9	861
10.95	354	10.95	329	10.95	253	10.95	254		10.95	709	10.95	1158	10.95	1092	10.95	893
11	339	11	299	11	264	11	262		11	693	11	1069	11	1072	11	885
11.05	311	11.05	277	11.05	241	11.05	221		11.05	630	11.05	967	11.05	1013	11.05	807
11.1	315	11.1	259	11.1	225	11.1	236		11.1	613	11.1	963	11.1	965	11.1	774
11.15	326	11.15	277	11.15	218	11.15	225		11.15	626	11.15	971	11.15	935	11.15	761
11.2	282	11.2	238	11.2	203	11.2	196		11.2	569	11.2	909	11.2	883	11.2	718
11.25	317	11.25	215	11.25	239	11.25	220		11.25	610	11.25	813	11.25	950	11.25	696
11.3	312	11.3	221	11.3	217	11.3	188		11.3	602	11.3	824	11.3	870	11.3	666
11.35	294	11.35	207	11.35	218	11.35	215		11.35	576	11.35	803	11.35	854	11.35	705
11.4	260	11.4	219	11.4	203	11.4	194		11.4	560	11.4	786	11.4	833	11.4	655
11.45	287	11.45	210	11.45	203	11.45	182		11.45	562	11.45	782	11.45	806	11.45	664
11.5	289	11.5	194	11.5	194	11.5	180		11.5	556	11.5	743	11.5	771	11.5	647
11.55	281	11.55	185	11.55	201	11.55	168		11.55	539	11.55	685	11.55	834	11.55	637
11.6	299	11.6	188	11.6	187	11.6	170		11.6	588	11.6	726	11.6	822	11.6	636
11.65	269	11.65	195	11.65	205	11.65	186		11.65	523	11.65	713	11.65	785	11.65	631
11.7	276	11.7	176	11.7	184	11.7	179		11.7	555	11.7	670	11.7	750	11.7	643
11.75	272	11.75	179	11.75	182	11.75	174		11.75	530	11.75	682	11.75	752	11.75	639
11.8	289	11.8	179	11.8	201	11.8	178		11.8	560	11.8	669	11.8	740	11.8	615
11.85	272	11.85	173	11.85	170	11.85	187		11.85	526	11.85	659	11.85	708	11.85	594
11.9	270	11.9	159	11.9	173	11.9	173		11.9	526	11.9	621	11.9	742	11.9	571
11.95	279	11.95	182	11.95	173	11.95	157		11.95	566	11.95	646	11.95	705	11.95	544
12	255	12	175	12	174	12	165		12	532	12	643	12	711	12	535
12.05	268	12.05	158	12.05	177	12.05	175		12.05	544	12.05	617	12.05	699	12.05	612
12.1	302	12.1	160	12.1	171	12.1	174		12.1	577	12.1	695	12.1	702	12.1	595
12.15	280	12.15	170	12.15	184	12.15	166		12.15	559	12.15	635	12.15	719	12.15	588
12.2	276	12.2	182	12.2	164	12.2	148		12.2	548	12.2	657	12.2	673	12.2	570
12.25	270	12.25	172	12.25	186	12.25	150		12.25	551	12.25	632	12.25	707	12.25	585
12.3	267	12.3	163	12.3	167	12.3	174		12.3	546	12.3	636	12.3	678	12.3	599
12.35	265	12.35	167	12.35	188	12.35	177		12.35	540	12.35	651	12.35	683	12.35	589
12.4	291	12.4	161	12.4	199	12.4	171		12.4	546	12.4	636	12.4	727	12.4	610
12.45	265	12.45	176	12.45	168	12.45	179		12.45	524	12.45	636	12.45	683	12.45	605
12.5	277	12.5	163	12.5	157	12.5	183		12.5	516	12.5	650	12.5	665	12.5	610
12.55	274	12.55	153	12.55	183	12.55	154		12.55	518	12.55	612	12.55	712	12.55	552
12.6	271	12.6	158	12.6	161	12.6	174		12.6	531	12.6	635	12.6	700	12.6	619
12.65	247	12.65	152	12.65	174	12.65	167		12.65	490	12.65	592	12.65	700	12.65	598
12.7	296	12.7	164	12.7	190	12.7	175		12.7	578	12.7	621	12.7	711	12.7	589
12.75	273	12.75	165	12.75	156	12.75	175		12.75	529	12.75	624	12.75	676	12.75	610
12.8	263	12.8	165	12.8	170	12.8	158		12.8	510	12.8	601	12.8	644	12.8	590
12.85	278	12.85	157	12.85	192	12.85	170		12.85	546	12.85	580	12.85	729	12.85	585
12.9	269	12.9	159	12.9	158	12.9	183		12.9	539	12.9	630	12.9	681	12.9	630
12.95	290	12.95	152	12.95	186	12.95	175		12.95	536	12.95	598	12.95	748	12.95	610
13	299	13	167	13	181	13	180		13	559	13	597	13	707	13	632
13.05	259	13.05	170	13.05	169	13.05	172		13.05	516	13.05	641	13.05	695	13.05	583
13.1	283	13.1	153	13.1	175	13.1	160		13.1	543	13.1	585	13.1	726	13.1	576
13.15	277	13.15	190	13.15	182	13.15	162		13.15	553	13.15	648	13.15	702	13.15	604
13.2	275	13.2	163	13.2	181	13.2	173		13.2	554	13.2	610	13.2	690	13.2	601
13.25	271	13.25	162	13.25	178	13.25	170		13.25	517	13.25	613	13.25	694	13.25	584
13.3	315	13.3	165	13.3	189	13.3	186		13.3	603	13.3	625	13.3	750	13.3	630
13.35	322	13.35	181	13.35	188	13.35	180		13.35	596	13.35	634	13.35	710	13.35	608
13.4	355	13.4	193	13.4	187	13.4	175		13.4	635	13.4	680	13.4	728	13.4	593
13.45	426	13.45	229	13.45	194	13.45	191		13.45	744	13.45	680	13.45	693	13.45	619
13.5	474	13.5	238	13.5	200	13.5	218		13.5	788	13.5	701	13.5	727	13.5	657
13.55	507	13.55	250	13.55	199	13.55	218		13.55	812	13.55	718	13.55	723	13.55	661
13.6	442	13.6	248	13.6	184	13.6	222		13.6	755	13.6	733	13.6	672	13.6	675
13.65	395	13.65	228	13.65	182	13.65	206		13.65	698	13.65	710	13.65	713	13.65	635
13.7	364	13.7	204	13.7	194	13.7	212		13.7	661	13.7	670	13.7	727	13.7	652
13.75	284	13.75	185	13.75	178	13.75	177		13.75	549	13.75	638	13.75	688	13.75	587
13.8	283	13.8	168	13.8	158	13.8	177		13.8	545	13.8	633	13.8	664	13.8	578
13.85	275	13.85	159	13.85	162	13.85	158		13.85	550	13.85	583	13.85	675	13.85	575
13.9	281	13.9	152	13.9	184	13.9	157		13.9	551	13.9	611	13.9	696	13.9	533
13.95	290	13.95	152	13.95	162	13.95	180		13.95	563	13.95	599	13.95	654	13.95	603
14	261	14	156	14	169	14	181		14	520	14	612	14	691	14	581
14.05	279	14.05	167	14.05	169	14.05	154		14.05	559	14.05	597	14.05	722	14.05	541
14.1	284	14.1	157	14.1	179	14.1	163		14.1	572	14.1	624	14.1	680	14.1	578
14.15	260	14.15	162	14.15	169	14.15	171		14.15	537	14.15	631	14.15	688	14.15	593
14.2	283	14.2	156	14.2	166	14.2	165		14.2	564	14.2	591	14.2	677	14.2	572
14.25	260	14.25	140	14.25	150	14.25	164		14.25	537	14.25	580	14.25	651	14.25	563
14.3	294	14.3	155	14.3	194	14.3	156		14.3	576	14.3	576	14.3	721	14.3	534
14.35	279	14.35	152	14.35	162	14.35	159		14.35	531	14.35	600	14.35	694	14.35	580
14.4	290	14.4	153	14.4	176	14.4	173		14.4	550	14.4	622	14.4	672	14.4	573
14.45	274	14.45	161	14.45	183	14.45	162		14.45	539	14.45	636	14.45	726	14.45	539
14.5	299	14.5	153	14.5	171	14.5	175		14.5	593	14.5	622	14.5	701	14.5	591
14.55	299	14.55	161	14.55	174	14.55	182		14.55	595	14.55	631	14.55	716	14.55	608
14.6	267	14.6	169	14.6	181	14.6	175		14.6	532	14.6	659	14.6	730	14.6	599
14.65	286	14.65	157	14.65	169	14.65	185		14.65	578	14.65	635	14.65	674	14.65	612
14.7	269	14.7	146	14.7	176	14.7	166		14.7	537	14.7	582	14.7	706	14.7	584
14.75	289	14.75	154	14.75	175	14.75	169		14.75	579	14.75	600	14.75	728	14.75	589
14.8	270	14.8	178	14.8	167	14.8	176		14.8	566	14.8	632	14.8	709	14.8	573
14.85	291	14.85	157	14.85	165	14.85	175		14.85	542	14.85	626	14.85	707	14.85	582
14.9	275	14.9	154	14.9	193	14.9	172		14.9	541	14.9	601	14.9	741	14.9	597
14.95	270	14.95	163	14.95	194	14.95	168		14.95	531	14.95	684	14.95	736	14.95	586
15	295	15	153	15	170	15	162		15	605	15	603	15	684	15	582
15.05	286	15.05	161	15.05	169	15.05	175		15.05	565	15.05	644	15.05	659	15.05	591
15.1	286	15.1	152	15.1	183	15.1	160		15.1	581	15.1	604	15.1	687	15.1	556
15.15	287	15.15	162	15.15	170	15.15	179		15.15	548	15.15	619	15.15	685	15.15	603
15.2	263	15.2	153	15.2	166	15.2	153		15.2	540	15.2	604	15.2	695	15.2	565
15.25	307	15.25	156	15.25	167	15.25	184		15.25	567	15.25	584	15.25	693	15.25	604
15.3	288	15.3	154	15.3	176	15.3	176		15.3	563	15.3	602	15.3	698	15.3	573
15.35	272	15.35	150	15.35	165	15.35	173		15.35	554	15.35	628	15.35	734	15.35	580
15.4	290	15.4	152	15.4	174	15.4	176		15.4	575	15.4	614	15.4	698	15.4	602
15.45	292	15.45	161	15.45	179	15.45	160		15.45	571	15.45	618	15.45	695	15.45	553
15.5	276	15.5	162	15.5	175	15.5	168		15.5	553	15.5	646	15.5	710	15.5	597
15.55	296	15.55	158	15.55	187	15.55	168		15.55	574	15.55	612	15.55	717	15.55	601
15.6	282	15.6	155	15.6	181	15.6	169		15.6	595	15.6	633	15.6	711	15.6	584
15.65	287	15.65	156	15.65	192	15.65	155		15.65	570	15.65	601	15.65	741	15.65	556
15.7	271	15.7	157	15.7	193	15.7	155		15.7	555	15.7	635	15.7	733	15.7	590
15.75	285	15.75	159	15.75	178	15.75	181		15.75	582	15.75	616	15.75	747	15.75	617
15.8	328	15.8	162	15.8	195	15.8	186		15.8	640	15.8	671	15.8	774	15.8	602
15.85	337	15.85	194	15.85	205	15.85	197		15.85	681	15.85	743	15.85	819	15.85	667
15.9	350	15.9	196	15.9	238	15.9	214		15.9	710	15.9	758	15.9	898	15.9	702
15.95	416	15.95	180	15.95	224	15.95	225		15.95	809	15.95	790	15.95	907	15.95	779
16	395	16	198	16	219	16	209		16	801	16	835	16	953	16	730
16.05	404	16.05	216	16.05	230	16.05	247		16.05	817	16.05	852	16.05	912	16.05	806
16.1	387	16.1	181	16.1	225	16.1	221		16.1	775	16.1	754	16.1	902	16.1	704
16.15	383	16.15	197	16.15	218	16.15	200		16.15	757	16.15	778	16.15	891	16.15	733
16.2	371	16.2	184	16.2	235	16.2	212		16.2	720	16.2	742	16.2	879	16.2	713
16.25	310	16.25	177	16.25	215	16.25	194		16.25	634	16.25	715	16.25	834	16.25	675
16.3	320	16.3	189	16.3	220	16.3	166		16.3	631	16.3	722	16.3	830	16.3	657
16.35	303	16.35	158	16.35	202	16.35	190		16.35	603	16.35	673	16.35	787	16.35	659
16.4	305	16.4	151	16.4	200	16.4	193		16.4	589	16.4	624	16.4	782	16.4	655
16.45	288	16.45	174	16.45	199	16.45	186		16.45	575	16.45	663	16.45	811	16.45	638
16.5	288	16.5	184	16.5	185	16.5	188		16.5	606	16.5	703	16.5	761	16.5	636
16.55	303	16.55	162	16.55	185	16.55	196		16.55	611	16.55	661	16.55	757	16.55	654
16.6	283	16.6	152	16.6	193	16.6	172		16.6	584	16.6	650	16.6	790	16.6	635
16.65	324	16.65	167	16.65	196	16.65	171		16.65	643	16.65	664	16.65	802	16.65	641
16.7	303	16.7	184	16.7	197	16.7	205		16.7	626	16.7	703	16.7	823	16.7	700
16.75	294	16.75	171	16.75	193	16.75	200		16.75	602	16.75	711	16.75	721	16.75	693
16.8	294	16.8	169	16.8	211	16.8	169		16.8	604	16.8	682	16.8	831	16.8	594
16.85	313	16.85	166	16.85	212	16.85	181		16.85	685	16.85	691	16.85	850	16.85	666
16.9	318	16.9	181	16.9	234	16.9	200		16.9	719	16.9	769	16.9	927	16.9	687
16.95	335	16.95	192	16.95	249	16.95	204		16.95	775	16.95	818	16.95	948	16.95	711
17	327	17	202	17	257	17	212		17	812	17	914	17	1030	17	721
17.05	354	17.05	220	17.05	251	17.05	194		17.05	895	17.05	931	17.05	1078	17.05	713
17.1	331	17.1	206	17.1	278	17.1	211		17.1	849	17.1	943	17.1	1115	17.1	763
17.15	365	17.15	212	17.15	247	17.15	211		17.15	876	17.15	988	17.15	993	17.15	777
17.2	318	17.2	198	17.2	256	17.2	195		17.2	783	17.2	937	17.2	998	17.2	733
17.25	315	17.25	187	17.25	232	17.25	201		17.25	722	17.25	824	17.25	968	17.25	723
17.3	344	17.3	200	17.3	221	17.3	193		17.3	755	17.3	831	17.3	928	17.3	700
17.35	330	17.35	205	17.35	232	17.35	217		17.35	675	17.35	819	17.35	932	17.35	749
17.4	336	17.4	202	17.4	231	17.4	209		17.4	695	17.4	777	17.4	895	17.4	740
17.45	349	17.45	217	17.45	224	17.45	210		17.45	698	17.45	843	17.45	914	17.45	734
17.5	353	17.5	193	17.5	215	17.5	230		17.5	704	17.5	801	17.5	851	17.5	759
17.55	348	17.55	203	17.55	211	17.55	196		17.55	700	17.55	765	17.55	861	17.55	707
17.6	360	17.6	201	17.6	209	17.6	221		17.6	734	17.6	774	17.6	844	17.6	721
17.65	358	17.65	190	17.65	221	17.65	206		17.65	691	17.65	789	17.65	848	17.65	688
17.7	343	17.7	199	17.7	211	17.7	188		17.7	699	17.7	785	17.7	837	17.7	682
17.75	370	17.75	179	17.75	200	17.75	202		17.75	719	17.75	732	17.75	811	17.75	708
17.8	344	17.8	205	17.8	213	17.8	180		17.8	686	17.8	757	17.8	843	17.8	672
17.85	351	17.85	186	17.85	195	17.85	188		17.85	671	17.85	747	17.85	815	17.85	690
17.9	321	17.9	185	17.9	202	17.9	176		17.9	645	17.9	763	17.9	787	17.9	649
17.95	337	17.95	189	17.95	207	17.95	193		17.95	674	17.95	704	17.95	847	17.95	657
18	364	18	172	18	212	18	225		18	704	18	735	18	835	18	704
18.05	351	18.05	202	18.05	208	18.05	185		18.05	673	18.05	758	18.05	828	18.05	669
18.1	351	18.1	197	18.1	210	18.1	202		18.1	702	18.1	762	18.1	841	18.1	701
18.15	361	18.15	188	18.15	199	18.15	187		18.15	720	18.15	778	18.15	800	18.15	677
18.2	363	18.2	212	18.2	208	18.2	193		18.2	739	18.2	775	18.2	841	18.2	714
18.25	351	18.25	185	18.25	208	18.25	203		18.25	697	18.25	770	18.25	827	18.25	691
18.3	384	18.3	204	18.3	203	18.3	196		18.3	732	18.3	798	18.3	799	18.3	672
18.35	358	18.35	206	18.35	199	18.35	196		18.35	723	18.35	783	18.35	799	18.35	684
18.4	351	18.4	190	18.4	213	18.4	165		18.4	730	18.4	791	18.4	847	18.4	635
18.45	372	18.45	209	18.45	205	18.45	193		18.45	727	18.45	778	18.45	786	18.45	694
18.5	382	18.5	224	18.5	196	18.5	181		18.5	742	18.5	816	18.5	810	18.5	637
18.55	369	18.55	213	18.55	210	18.55	190		18.55	738	18.55	803	18.55	790	18.55	654
18.6	370	18.6	201	18.6	203	18.6	195		18.6	729	18.6	757	18.6	853	18.6	674
18.65	360	18.65	217	18.65	202	18.65	207		18.65	733	18.65	788	18.65	826	18.65	716
18.7	385	18.7	196	18.7	203	18.7	209		18.7	758	18.7	816	18.7	803	18.7	689
18.75	366	18.75	204	18.75	195	18.75	191		18.75	737	18.75	816	18.75	820	18.75	652
18.8	376	18.8	210	18.8	200	18.8	192		18.8	742	18.8	798	18.8	818	18.8	659
18.85	392	18.85	202	18.85	211	18.85	188		18.85	771	18.85	814	18.85	843	18.85	684
18.9	373	18.9	219	18.9	213	18.9	202		18.9	742	18.9	840	18.9	835	18.9	711
18.95	390	18.95	221	18.95	187	18.95	187		18.95	759	18.95	825	18.95	804	18.95	656
19	339	19	206	19	204	19	204		19	675	19	803	19	768	19	684
19.05	373	19.05	195	19.05	215	19.05	181		19.05	754	19.05	796	19.05	822	19.05	626
19.1	372	19.1	208	19.1	214	19.1	192		19.1	745	19.1	795	19.1	824	19.1	667
19.15	373	19.15	211	19.15	200	19.15	185		19.15	765	19.15	849	19.15	809	19.15	685
19.2	380	19.2	199	19.2	201	19.2	190		19.2	752	19.2	794	19.2	825	19.2	661
19.25	361	19.25	200	19.25	206	19.25	179		19.25	724	19.25	757	19.25	820	19.25	661
19.3	381	19.3	212	19.3	208	19.3	198		19.3	742	19.3	784	19.3	822	19.3	654
19.35	380	19.35	201	19.35	205	19.35	196		19.35	746	19.35	788	19.35	857	19.35	658
19.4	357	19.4	198	19.4	201	19.4	182		19.4	738	19.4	805	19.4	817	19.4	653
19.45	364	19.45	200	19.45	201	19.45	203		19.45	720	19.45	787	19.45	841	19.45	712
19.5	380	19.5	202	19.5	209	19.5	194		19.5	743	19.5	793	19.5	826	19.5	695
19.55	342	19.55	199	19.55	198	19.55	194		19.55	684	19.55	802	19.55	830	19.55	665
19.6	386	19.6	200	19.6	213	19.6	200		19.6	751	19.6	784	19.6	828	19.6	693
19.65	370	19.65	203	19.65	211	19.65	213		19.65	735	19.65	792	19.65	872	19.65	733
19.7	366	19.7	215	19.7	219	19.7	206		19.7	731	19.7	806	19.7	869	19.7	703
19.75	392	19.75	216	19.75	216	19.75	204		19.75	757	19.75	798	19.75	844	19.75	714
19.8	373	19.8	218	19.8	216	19.8	171		19.8	743	19.8	817	19.8	883	19.8	674
19.85	393	19.85	209	19.85	228	19.85	219		19.85	760	19.85	804	19.85	885	19.85	751
19.9	368	19.9	225	19.9	225	19.9	215		19.9	736	19.9	840	19.9	861	19.9	718
19.95	393	19.95	204	19.95	213	19.95	205		19.95	779	19.95	826	19.95	862	19.95	713
20	387	20	201	20	211	20	206		20	757	20	845	20	890	20	745
20.05	390	20.05	219	20.05	238	20.05	197		20.05	755	20.05	821	20.05	921	20.05	727
20.1	369	20.1	199	20.1	225	20.1	200		20.1	745	20.1	796	20.1	891	20.1	727
20.15	351	20.15	223	20.15	241	20.15	215		20.15	712	20.15	855	20.15	925	20.15	728
20.2	362	20.2	222	20.2	239	20.2	228		20.2	735	20.2	851	20.2	909	20.2	790
20.25	402	20.25	229	20.25	242	20.25	230		20.25	808	20.25	848	20.25	965	20.25	807
20.3	399	20.3	197	20.3	257	20.3	245		20.3	778	20.3	838	20.3	955	20.3	825
20.35	387	20.35	219	20.35	246	20.35	242		20.35	768	20.35	894	20.35	966	20.35	828
20.4	419	20.4	221	20.4	229	20.4	232		20.4	833	20.4	882	20.4	946	20.4	814
20.45	398	20.45	229	20.45	238	20.45	209		20.45	769	20.45	870	20.45	936	20.45	794
20.5	412	20.5	212	20.5	227	20.5	216		20.5	775	20.5	839	20.5	943	20.5	759
20.55	400	20.55	228	20.55	221	20.55	215		20.55	766	20.55	832	20.55	887	20.55	754
20.6	391	20.6	217	20.6	235	20.6	220		20.6	766	20.6	847	20.6	933	20.6	766
20.65	386	20.65	224	20.65	234	20.65	226		20.65	758	20.65	833	20.65	929	20.65	763
20.7	400	20.7	224	20.7	243	20.7	225		20.7	783	20.7	849	20.7	956	20.7	769
20.75	395	20.75	225	20.75	248	20.75	221		20.75	771	20.75	844	20.75	949	20.75	786
20.8	364	20.8	217	20.8	229	20.8	240		20.8	738	20.8	855	20.8	903	20.8	768
20.85	374	20.85	229	20.85	238	20.85	222		20.85	753	20.85	848	20.85	963	20.85	767
20.9	398	20.9	216	20.9	248	20.9	214		20.9	773	20.9	854	20.9	985	20.9	784
20.95	397	20.95	221	20.95	243	20.95	231		20.95	806	20.95	854	20.95	985	20.95	802
21	393	21	239	21	229	21	224		21	774	21	845	21	941	21	759
21.05	378	21.05	225	21.05	238	21.05	221		21.05	776	21.05	851	21.05	964	21.05	787
21.1	384	21.1	226	21.1	240	21.1	220		21.1	762	21.1	868	21.1	989	21.1	769
21.15	406	21.15	221	21.15	249	21.15	220		21.15	802	21.15	877	21.15	992	21.15	763
21.2	397	21.2	234	21.2	257	21.2	232		21.2	782	21.2	879	21.2	1010	21.2	808
21.25	402	21.25	231	21.25	247	21.25	227		21.25	800	21.25	885	21.25	997	21.25	807
21.3	406	21.3	234	21.3	256	21.3	223		21.3	806	21.3	885	21.3	1003	21.3	802
21.35	426	21.35	226	21.35	250	21.35	207		21.35	824	21.35	873	21.35	1028	21.35	755
21.4	414	21.4	261	21.4	239	21.4	239		21.4	795	21.4	903	21.4	964	21.4	853
21.45	424	21.45	240	21.45	246	21.45	223		21.45	829	21.45	868	21.45	1016	21.45	813
21.5	412	21.5	221	21.5	245	21.5	232		21.5	814	21.5	854	21.5	973	21.5	786
21.55	396	21.55	217	21.55	256	21.55	226		21.55	778	21.55	845	21.55	1002	21.55	777
21.6	428	21.6	211	21.6	245	21.6	226		21.6	843	21.6	833	21.6	992	21.6	784
21.65	405	21.65	233	21.65	243	21.65	227		21.65	806	21.65	851	21.65	1004	21.65	825
21.7	427	21.7	234	21.7	235	21.7	231		21.7	840	21.7	862	21.7	973	21.7	772
21.75	419	21.75	233	21.75	261	21.75	235		21.75	823	21.75	866	21.75	1012	21.75	792
21.8	440	21.8	227	21.8	251	21.8	227		21.8	881	21.8	848	21.8	1005	21.8	803
21.85	425	21.85	236	21.85	235	21.85	250		21.85	830	21.85	885	21.85	1018	21.85	852
21.9	458	21.9	242	21.9	270	21.9	232		21.9	896	21.9	875	21.9	1067	21.9	827
21.95	441	21.95	234	21.95	273	21.95	270		21.95	863	21.95	900	21.95	1016	21.95	894
22	483	22	244	22	270	22	238		22	949	22	920	22	1066	22	829
22.05	483	22.05	242	22.05	285	22.05	257		22.05	943	22.05	953	22.05	1091	22.05	873
22.1	464	22.1	232	22.1	282	22.1	266		22.1	905	22.1	933	22.1	1083	22.1	876
22.15	451	22.15	246	22.15	266	22.15	239		22.15	914	22.15	923	22.15	1079	22.15	850
22.2	463	22.2	246	22.2	260	22.2	238		22.2	904	22.2	927	22.2	1081	22.2	843
22.25	455	22.25	249	22.25	305	22.25	256		22.25	915	22.25	921	22.25	1109	22.25	882
22.3	471	22.3	267	22.3	290	22.3	258		22.3	928	22.3	966	22.3	1099	22.3	866
22.35	494	22.35	273	22.35	289	22.35	273		22.35	948	22.35	981	22.35	1140	22.35	912
22.4	476	22.4	274	22.4	286	22.4	258		22.4	963	22.4	1024	22.4	1164	22.4	918
22.45	484	22.45	280	22.45	291	22.45	286		22.45	935	22.45	1055	22.45	1143	22.45	987
22.5	478	22.5	304	22.5	307	22.5	292		22.5	953	22.5	1112	22.5	1222	22.5	1002
22.55	490	22.55	319	22.55	321	22.55	295		22.55	979	22.55	1198	22.55	1268	22.55	1017
22.6	510	22.6	322	22.6	328	22.6	306		22.6	998	22.6	1217	22.6	1265	22.6	1074
22.65	512	22.65	380	22.65	327	22.65	309		22.65	990	22.65	1372	22.65	1299	22.65	1059
22.7	498	22.7	388	22.7	356	22.7	325		22.7	997	22.7	1408	22.7	1382	22.7	1128
22.75	516	22.75	411	22.75	356	22.75	342		22.75	1030	22.75	1516	22.75	1393	22.75	1163
22.8	525	22.8	445	22.8	358	22.8	324		22.8	1008	22.8	1614	22.8	1412	22.8	1161
22.85	521	22.85	420	22.85	382	22.85	331		22.85	1021	22.85	1549	22.85	1450	22.85	1173
22.9	508	22.9	445	22.9	358	22.9	348		22.9	1015	22.9	1636	22.9	1433	22.9	1208
22.95	511	22.95	457	22.95	369	22.95	350		22.95	1005	22.95	1634	22.95	1463	22.95	1212
23	501	23	431	23	367	23	361		23	1012	23	1599	23	1448	23	1239
23.05	536	23.05	424	23.05	380	23.05	353		23.05	1045	23.05	1564	23.05	1478	23.05	1242
23.1	530	23.1	436	23.1	370	23.1	369		23.1	1043	23.1	1577	23.1	1445	23.1	1257
23.15	580	23.15	403	23.15	351	23.15	334		23.15	1100	23.15	1488	23.15	1452	23.15	1214
23.2	513	23.2	386	23.2	348	23.2	322		23.2	1013	23.2	1461	23.2	1418	23.2	1185
23.25	517	23.25	408	23.25	354	23.25	342		23.25	1047	23.25	1479	23.25	1411	23.25	1175
23.3	521	23.3	389	23.3	367	23.3	336		23.3	1048	23.3	1428	23.3	1439	23.3	1180
23.35	523	23.35	391	23.35	374	23.35	307		23.35	1048	23.35	1431	23.35	1454	23.35	1123
23.4	553	23.4	372	23.4	332	23.4	330		23.4	1064	23.4	1423	23.4	1316	23.4	1160
23.45	514	23.45	376	23.45	353	23.45	322		23.45	1007	23.45	1420	23.45	1397	23.45	1132
23.5	501	23.5	361	23.5	345	23.5	317		23.5	986	23.5	1328	23.5	1303	23.5	1110
23.55	520	23.55	359	23.55	356	23.55	305		23.55	1007	23.55	1324	23.55	1363	23.55	1045
23.6	554	23.6	341	23.6	351	23.6	319		23.6	1061	23.6	1253	23.6	1423	23.6	1088
23.65	529	23.65	370	23.65	345	23.65	312		23.65	1062	23.65	1353	23.65	1355	23.65	1097
23.7	551	23.7	354	23.7	313	23.7	306		23.7	1067	23.7	1324	23.7	1336	23.7	1076
23.75	559	23.75	351	23.75	338	23.75	310		23.75	1094	23.75	1279	23.75	1315	23.75	1109
23.8	553	23.8	357	23.8	334	23.8	336		23.8	1064	23.8	1273	23.8	1318	23.8	1105
23.85	552	23.85	368	23.85	327	23.85	304		23.85	1101	23.85	1316	23.85	1286	23.85	1044
23.9	610	23.9	347	23.9	342	23.9	310		23.9	1157	23.9	1307	23.9	1330	23.9	1076
23.95	675	23.95	367	23.95	352	23.95	304		23.95	1250	23.95	1307	23.95	1378	23.95	1066
24	716	24	382	24	323	24	336		24	1296	24	1316	24	1311	24	1132
24.05	793	24.05	399	24.05	342	24.05	343		24.05	1415	24.05	1371	24.05	1351	24.05	1108
24.1	837	24.1	389	24.1	334	24.1	343		24.1	1466	24.1	1356	24.1	1306	24.1	1121
24.15	847	24.15	413	24.15	352	24.15	350		24.15	1473	24.15	1370	24.15	1357	24.15	1130
24.2	858	24.2	408	24.2	364	24.2	341		24.2	1498	24.2	1319	24.2	1376	24.2	1106
24.25	796	24.25	416	24.25	342	24.25	347		24.25	1415	24.25	1345	24.25	1352	24.25	1137
24.3	773	24.3	382	24.3	322	24.3	345		24.3	1397	24.3	1319	24.3	1304	24.3	1111
24.35	689	24.35	397	24.35	332	24.35	315		24.35	1287	24.35	1322	24.35	1329	24.35	1068
24.4	641	24.4	367	24.4	339	24.4	331		24.4	1195	24.4	1273	24.4	1272	24.4	1092
24.45	639	24.45	338	24.45	326	24.45	293		24.45	1207	24.45	1233	24.45	1295	24.45	1054
24.5	600	24.5	335	24.5	324	24.5	304		24.5	1170	24.5	1202	24.5	1288	24.5	1040
24.55	627	24.55	337	24.55	327	24.55	308		24.55	1213	24.55	1238	24.55	1331	24.55	1036
24.6	580	24.6	385	24.6	316	24.6	308		24.6	1151	24.6	1279	24.6	1264	24.6	1063
24.65	593	24.65	326	24.65	308	24.65	303		24.65	1186	24.65	1195	24.65	1259	24.65	1040
24.7	589	24.7	331	24.7	300	24.7	317		24.7	1169	24.7	1214	24.7	1259	24.7	1051
24.75	616	24.75	322	24.75	310	24.75	305		24.75	1210	24.75	1174	24.75	1275	24.75	1029
24.8	601	24.8	318	24.8	327	24.8	306		24.8	1220	24.8	1178	24.8	1286	24.8	1046
24.85	626	24.85	324	24.85	322	24.85	284		24.85	1226	24.85	1180	24.85	1298	24.85	1034
24.9	621	24.9	320	24.9	316	24.9	304		24.9	1253	24.9	1186	24.9	1294	24.9	1050
24.95	640	24.95	318	24.95	306	24.95	307		24.95	1277	24.95	1167	24.95	1246	24.95	1037
25	657	25	312	25	320	25	306		25	1308	25	1174	25	1304	25	1050
25.05	684	25.05	319	25.05	321	25.05	292		25.05	1348	25.05	1181	25.05	1279	25.05	1019
25.1	706	25.1	314	25.1	311	25.1	299		25.1	1421	25.1	1186	25.1	1270	25.1	1055
25.15	766	25.15	313	25.15	323	25.15	295		25.15	1492	25.15	1217	25.15	1297	25.15	1035
25.2	816	25.2	313	25.2	330	25.2	299		25.2	1579	25.2	1195	25.2	1344	25.2	1059
25.25	862	25.25	325	25.25	347	25.25	314		25.25	1686	25.25	1212	25.25	1358	25.25	1081
25.3	842	25.3	334	25.3	353	25.3	317		25.3	1689	25.3	1260	25.3	1435	25.3	1104
25.35	892	25.35	343	25.35	377	25.35	334		25.35	1732	25.35	1301	25.35	1491	25.35	1106
25.4	948	25.4	352	25.4	407	25.4	319		25.4	1879	25.4	1397	25.4	1606	25.4	1184
25.45	1067	25.45	398	25.45	469	25.45	367		25.45	2106	25.45	1578	25.45	1772	25.45	1296
25.5	1206	25.5	437	25.5	497	25.5	426		25.5	2401	25.5	1829	25.5	1918	25.5	1482
25.55	1305	25.55	498	25.55	514	25.55	460		25.55	2577	25.55	2145	25.55	1996	25.55	1592
25.6	1401	25.6	498	25.6	530	25.6	471		25.6	2812	25.6	2179	25.6	2095	25.6	1667
25.65	1435	25.65	518	25.65	497	25.65	453		25.65	2849	25.65	2270	25.65	2059	25.65	1627
25.7	1287	25.7	511	25.7	477	25.7	480		25.7	2575	25.7	2196	25.7	1994	25.7	1634
25.75	1124	25.75	441	25.75	447	25.75	440		25.75	2253	25.75	1908	25.75	1832	25.75	1521
25.8	947	25.8	436	25.8	413	25.8	398		25.8	1865	25.8	1719	25.8	1601	25.8	1350
25.85	777	25.85	372	25.85	366	25.85	346		25.85	1558	25.85	1449	25.85	1455	25.85	1185
25.9	660	25.9	327	25.9	343	25.9	335		25.9	1301	25.9	1260	25.9	1341	25.9	1103
25.95	608	25.95	300	25.95	308	25.95	283		25.95	1177	25.95	1170	25.95	1275	25.95	1018
26	592	26	300	26	322	26	270		26	1180	26	1126	26	1241	26	976
26.05	558	26.05	286	26.05	311	26.05	293		26.05	1086	26.05	1104	26.05	1260	26.05	1022
26.1	570	26.1	281	26.1	301	26.1	273		26.1	1124	26.1	1077	26.1	1250	26.1	966
26.15	563	26.15	293	26.15	316	26.15	305		26.15	1090	26.15	1094	26.15	1245	26.15	1014
26.2	566	26.2	302	26.2	295	26.2	276		26.2	1139	26.2	1135	26.2	1228	26.2	1003
26.25	552	26.25	281	26.25	307	26.25	296		26.25	1090	26.25	1095	26.25	1237	26.25	1010
26.3	582	26.3	293	26.3	325	26.3	291		26.3	1143	26.3	1112	26.3	1250	26.3	997
26.35	568	26.35	297	26.35	315	26.35	289		26.35	1107	26.35	1132	26.35	1221	26.35	1009
26.4	566	26.4	287	26.4	328	26.4	283		26.4	1100	26.4	1144	26.4	1268	26.4	1003
26.45	595	26.45	286	26.45	304	26.45	286		26.45	1178	26.45	1150	26.45	1223	26.45	1010
26.5	595	26.5	310	26.5	319	26.5	280		26.5	1198	26.5	1210	26.5	1314	26.5	1004
26.55	633	26.55	296	26.55	327	26.55	313		26.55	1262	26.55	1230	26.55	1329	26.55	1095
26.6	657	26.6	308	26.6	347	26.6	299		26.6	1277	26.6	1300	26.6	1360	26.6	1059
26.65	674	26.65	317	26.65	365	26.65	334		26.65	1344	26.65	1271	26.65	1456	26.65	1136
26.7	666	26.7	340	26.7	346	26.7	330		26.7	1316	26.7	1311	26.7	1382	26.7	1135
26.75	633	26.75	315	26.75	340	26.75	319		26.75	1270	26.75	1247	26.75	1366	26.75	1126
26.8	621	26.8	302	26.8	344	26.8	333		26.8	1226	26.8	1180	26.8	1371	26.8	1149
26.85	596	26.85	306	26.85	326	26.85	312		26.85	1157	26.85	1167	26.85	1280	26.85	1086
26.9	572	26.9	321	26.9	324	26.9	307		26.9	1132	26.9	1146	26.9	1361	26.9	1088
26.95	576	26.95	303	26.95	303	26.95	304		26.95	1116	26.95	1122	26.95	1229	26.95	1034
27	554	27	305	27	331	27	300		27	1079	27	1115	27	1256	27	1035
27.05	563	27.05	289	27.05	307	27.05	281		27.05	1104	27.05	1088	27.05	1206	27.05	992
27.1	549	27.1	293	27.1	312	27.1	292		27.1	1072	27.1	1098	27.1	1224	27.1	976
27.15	549	27.15	288	27.15	320	27.15	279		27.15	1063	27.15	1096	27.15	1239	27.15	978
27.2	560	27.2	294	27.2	304	27.2	287		27.2	1096	27.2	1107	27.2	1207	27.2	995
27.25	532	27.25	296	27.25	308	27.25	289		27.25	1049	27.25	1104	27.25	1267	27.25	972
27.3	572	27.3	295	27.3	325	27.3	299		27.3	1122	27.3	1127	27.3	1262	27.3	1007
27.35	600	27.35	317	27.35	329	27.35	303		27.35	1175	27.35	1202	27.35	1325	27.35	1059
27.4	637	27.4	324	27.4	332	27.4	325		27.4	1249	27.4	1304	27.4	1375	27.4	1112
27.45	719	27.45	376	27.45	369	27.45	337		27.45	1406	27.45	1391	27.45	1486	27.45	1188
27.5	795	27.5	359	27.5	406	27.5	388		27.5	1603	27.5	1469	27.5	1611	27.5	1309
27.55	904	27.55	394	27.55	445	27.55	378		27.55	1802	27.55	1670	27.55	1685	27.55	1340
27.6	958	27.6	440	27.6	415	27.6	400		27.6	1897	27.6	1838	27.6	1725	27.6	1427
27.65	948	27.65	429	27.65	433	27.65	391		27.65	1889	27.65	1811	27.65	1731	27.65	1341
27.7	923	27.7	412	27.7	437	27.7	416		27.7	1820	27.7	1716	27.7	1729	27.7	1360
27.75	838	27.75	401	27.75	412	27.75	382		27.75	1669	27.75	1614	27.75	1603	27.75	1297
27.8	760	27.8	360	27.8	408	27.8	369		27.8	1545	27.8	1499	27.8	1581	27.8	1254
27.85	700	27.85	343	27.85	365	27.85	372		27.85	1394	27.85	1312	27.85	1509	27.85	1235
27.9	677	27.9	345	27.9	381	27.9	335		27.9	1351	27.9	1316	27.9	1514	27.9	1193
27.95	684	27.95	339	27.95	369	27.95	349		27.95	1372	27.95	1309	27.95	1496	27.95	1190
28	777	28	336	28	390	28	332		28	1535	28	1401	28	1544	28	1222
28.05	926	28.05	382	28.05	402	28.05	352		28.05	1794	28.05	1494	28.05	1591	28.05	1276
28.1	1035	28.1	409	28.1	429	28.1	376		28.1	2033	28.1	1576	28.1	1649	28.1	1288
28.15	1111	28.15	436	28.15	421	28.15	361		28.15	2181	28.15	1779	28.15	1740	28.15	1308
28.2	1098	28.2	417	28.2	425	28.2	400		28.2	2159	28.2	1706	28.2	1694	28.2	1346
28.25	1001	28.25	408	28.25	419	28.25	388		28.25	1948	28.25	1705	28.25	1674	28.25	1358
28.3	948	28.3	384	28.3	429	28.3	352		28.3	1865	28.3	1577	28.3	1657	28.3	1281
28.35	854	28.35	400	28.35	422	28.35	374		28.35	1722	28.35	1600	28.35	1678	28.35	1315
28.4	794	28.4	391	28.4	414	28.4	383		28.4	1608	28.4	1565	28.4	1606	28.4	1354
28.45	783	28.45	396	28.45	422	28.45	365		28.45	1561	28.45	1572	28.45	1658	28.45	1260
28.5	766	28.5	378	28.5	392	28.5	373		28.5	1509	28.5	1554	28.5	1596	28.5	1338
28.55	772	28.55	363	28.55	392	28.55	345		28.55	1529	28.55	1505	28.55	1561	28.55	1197
28.6	694	28.6	351	28.6	366	28.6	360		28.6	1401	28.6	1439	28.6	1493	28.6	1270
28.65	650	28.65	330	28.65	346	28.65	348		28.65	1298	28.65	1330	28.65	1411	28.65	1151
28.7	597	28.7	314	28.7	339	28.7	336		28.7	1187	28.7	1274	28.7	1336	28.7	1140
28.75	519	28.75	296	28.75	325	28.75	293		28.75	1041	28.75	1177	28.75	1268	28.75	1028
28.8	512	28.8	291	28.8	315	28.8	286		28.8	1015	28.8	1129	28.8	1247	28.8	1005
28.85	497	28.85	287	28.85	303	28.85	283		28.85	992	28.85	1078	28.85	1188	28.85	1007
28.9	505	28.9	291	28.9	307	28.9	269		28.9	991	28.9	1076	28.9	1235	28.9	947
28.95	505	28.95	291	28.95	296	28.95	284		28.95	986	28.95	1103	28.95	1177	28.95	1011
29	513	29	288	29	304	29	287		29	998	29	1100	29	1225	29	998
29.05	501	29.05	281	29.05	315	29.05	291		29.05	1002	29.05	1080	29.05	1273	29.05	1011
29.1	526	29.1	283	29.1	328	29.1	293		29.1	1043	29.1	1123	29.1	1287	29.1	1029
29.15	534	29.15	318	29.15	326	29.15	307		29.15	1058	29.15	1201	29.15	1292	29.15	1091
29.2	552	29.2	299	29.2	333	29.2	317		29.2	1132	29.2	1168	29.2	1340	29.2	1123
29.25	548	29.25	324	29.25	346	29.25	319		29.25	1118	29.25	1267	29.25	1407	29.25	1147
29.3	574	29.3	340	29.3	362	29.3	357		29.3	1148	29.3	1281	29.3	1454	29.3	1244
29.35	595	29.35	335	29.35	372	29.35	362		29.35	1201	29.35	1350	29.35	1534	29.35	1276
29.4	637	29.4	360	29.4	375	29.4	386		29.4	1277	29.4	1362	29.4	1583	29.4	1383
29.45	688	29.45	377	29.45	411	29.45	431		29.45	1353	29.45	1488	29.45	1671	29.45	1511
29.5	725	29.5	428	29.5	442	29.5	488		29.5	1459	29.5	1599	29.5	1800	29.5	1717
29.55	767	29.55	457	29.55	482	29.55	537		29.55	1580	29.55	1673	29.55	1945	29.55	1897
29.6	851	29.6	503	29.6	535	29.6	616		29.6	1693	29.6	1770	29.6	2131	29.6	2195
29.65	849	29.65	525	29.65	541	29.65	653		29.65	1753	29.65	1922	29.65	2165	29.65	2291
29.7	847	29.7	533	29.7	561	29.7	653		29.7	1712	29.7	1930	29.7	2280	29.7	2282
29.75	853	29.75	509	29.75	569	29.75	636		29.75	1724	29.75	1844	29.75	2246	29.75	2187
29.8	742	29.8	495	29.8	518	29.8	610		29.8	1554	29.8	1886	29.8	2128	29.8	2093
29.85	731	29.85	484	29.85	508	29.85	522		29.85	1495	29.85	1793	29.85	2003	29.85	1825
29.9	688	29.9	426	29.9	458	29.9	480		29.9	1418	29.9	1650	29.9	1870	29.9	1635
29.95	663	29.95	399	29.95	421	29.95	408		29.95	1326	29.95	1537	29.95	1701	29.95	1435
30	573	30	376	30	387	30	415		30	1166	30	1446	30	1581	30	1344
30.05	556	30.05	352	30.05	375	30.05	345		30.05	1129	30.05	1347	30.05	1496	30.05	1235
30.1	547	30.1	325	30.1	343	30.1	342		30.1	1130	30.1	1271	30.1	1395	30.1	1186
30.15	520	30.15	319	30.15	340	30.15	315		30.15	1037	30.15	1231	30.15	1369	30.15	1153
30.2	530	30.2	307	30.2	331	30.2	332		30.2	1047	30.2	1203	30.2	1361	30.2	1112
30.25	510	30.25	313	30.25	305	30.25	318		30.25	999	30.25	1189	30.25	1249	30.25	1113
30.3	488	30.3	307	30.3	300	30.3	298		30.3	979	30.3	1191	30.3	1232	30.3	1028
30.35	496	30.35	287	30.35	315	30.35	285		30.35	997	30.35	1126	30.35	1292	30.35	1010
30.4	500	30.4	298	30.4	316	30.4	298		30.4	991	30.4	1141	30.4	1273	30.4	1019
30.45	481	30.45	286	30.45	325	30.45	294		30.45	946	30.45	1115	30.45	1259	30.45	1029
30.5	464	30.5	282	30.5	298	30.5	288		30.5	947	30.5	1088	30.5	1220	30.5	1000
30.55	481	30.55	290	30.55	310	30.55	294		30.55	954	30.55	1094	30.55	1223	30.55	1024
30.6	501	30.6	281	30.6	311	30.6	294		30.6	987	30.6	1106	30.6	1248	30.6	992
30.65	544	30.65	307	30.65	313	30.65	298		30.65	1053	30.65	1185	30.65	1218	30.65	1023
30.7	546	30.7	296	30.7	323	30.7	306		30.7	1082	30.7	1164	30.7	1265	30.7	1052
30.75	559	30.75	310	30.75	320	30.75	311		30.75	1131	30.75	1250	30.75	1300	30.75	1060
30.8	604	30.8	304	30.8	332	30.8	288		30.8	1213	30.8	1261	30.8	1318	30.8	1029
30.85	625	30.85	328	30.85	346	30.85	306		30.85	1261	30.85	1343	30.85	1397	30.85	1066
30.9	660	30.9	306	30.9	356	30.9	330		30.9	1297	30.9	1334	30.9	1371	30.9	1135
30.95	614	30.95	335	30.95	341	30.95	299		30.95	1240	30.95	1362	30.95	1332	30.95	1061
31	636	31	320	31	318	31	320		31	1268	31	1317	31	1320	31	1070
31.05	612	31.05	317	31.05	328	31.05	305		31.05	1213	31.05	1312	31.05	1312	31.05	1089
31.1	612	31.1	330	31.1	340	31.1	310		31.1	1219	31.1	1360	31.1	1288	31.1	1077
31.15	589	31.15	323	31.15	329	31.15	306		31.15	1150	31.15	1372	31.15	1309	31.15	1072
31.2	555	31.2	331	31.2	318	31.2	301		31.2	1117	31.2	1365	31.2	1347	31.2	1018
31.25	506	31.25	345	31.25	344	31.25	308		31.25	1016	31.25	1419	31.25	1426	31.25	1075
31.3	503	31.3	344	31.3	382	31.3	310		31.3	1015	31.3	1407	31.3	1487	31.3	1081
31.35	474	31.35	373	31.35	377	31.35	313		31.35	964	31.35	1438	31.35	1526	31.35	1081
31.4	484	31.4	360	31.4	354	31.4	291		31.4	978	31.4	1454	31.4	1468	31.4	1073
31.45	489	31.45	352	31.45	360	31.45	317		31.45	970	31.45	1410	31.45	1471	31.45	1073
31.5	485	31.5	352	31.5	340	31.5	306		31.5	955	31.5	1385	31.5	1374	31.5	1035
31.55	462	31.55	334	31.55	352	31.55	292		31.55	907	31.55	1252	31.55	1400	31.55	1004
31.6	468	31.6	320	31.6	314	31.6	272		31.6	940	31.6	1218	31.6	1263	31.6	973
31.65	450	31.65	332	31.65	321	31.65	294		31.65	912	31.65	1237	31.65	1267	31.65	974
31.7	472	31.7	320	31.7	313	31.7	290		31.7	946	31.7	1224	31.7	1244	31.7	997
31.75	483	31.75	316	31.75	321	31.75	292		31.75	947	31.75	1231	31.75	1268	31.75	1046
31.8	488	31.8	324	31.8	307	31.8	274		31.8	980	31.8	1229	31.8	1257	31.8	977
31.85	490	31.85	348	31.85	329	31.85	305		31.85	1001	31.85	1263	31.85	1310	31.85	1054
31.9	542	31.9	350	31.9	349	31.9	312		31.9	1065	31.9	1289	31.9	1344	31.9	1113
31.95	538	31.95	343	31.95	356	31.95	326		31.95	1077	31.95	1317	31.95	1374	31.95	1102
32	607	32	360	32	392	32	313		32	1191	32	1385	32	1520	32	1128
32.05	661	32.05	376	32.05	419	32.05	357		32.05	1308	32.05	1496	32.05	1623	32.05	1245
32.1	746	32.1	419	32.1	423	32.1	375		32.1	1486	32.1	1714	32.1	1683	32.1	1353
32.15	901	32.15	484	32.15	501	32.15	428		32.15	1768	32.15	1918	32.15	1956	32.15	1464
32.2	1074	32.2	495	32.2	549	32.2	461		32.2	2166	32.2	2087	32.2	2186	32.2	1625
32.25	1296	32.25	584	32.25	658	32.25	514		32.25	2586	32.25	2471	32.25	2536	32.25	1798
32.3	1580	32.3	665	32.3	673	32.3	565		32.3	3126	32.3	2826	32.3	2748	32.3	1955
32.35	1750	32.35	712	32.35	732	32.35	615		32.35	3484	32.35	3153	32.35	2906	32.35	2139
32.4	1815	32.4	746	32.4	679	32.4	629		32.4	3601	32.4	3314	32.4	2903	32.4	2154
32.45	1812	32.45	746	32.45	743	32.45	634		32.45	3606	32.45	3412	32.45	2934	32.45	2137
32.5	1810	32.5	710	32.5	694	32.5	588		32.5	3625	32.5	3194	32.5	2844	32.5	2036
32.55	1749	32.55	683	32.55	660	32.55	578		32.55	3467	32.55	3038	32.55	2784	32.55	2006
32.6	1597	32.6	655	32.6	636	32.6	570		32.6	3198	32.6	2870	32.6	2688	32.6	1939
32.65	1522	32.65	611	32.65	591	32.65	562		32.65	3019	32.65	2718	32.65	2617	32.65	1892
32.7	1440	32.7	561	32.7	581	32.7	526		32.7	2833	32.7	2536	32.7	2553	32.7	1824
32.75	1297	32.75	561	32.75	548	32.75	482		32.75	2535	32.75	2418	32.75	2301	32.75	1626
32.8	1176	32.8	510	32.8	507	32.8	438		32.8	2325	32.8	2175	32.8	2195	32.8	1491
32.85	1003	32.85	450	32.85	470	32.85	423		32.85	1953	32.85	1863	32.85	1983	32.85	1424
32.9	873	32.9	415	32.9	421	32.9	395		32.9	1721	32.9	1670	32.9	1718	32.9	1313
32.95	702	32.95	374	32.95	403	32.95	362		32.95	1440	32.95	1508	32.95	1587	32.95	1231
33	656	33	377	33	378	33	359		33	1302	33	1442	33	1544	33	1197
33.05	683	33.05	345	33.05	382	33.05	339		33.05	1348	33.05	1423	33.05	1490	33.05	1182
33.1	694	33.1	368	33.1	380	33.1	349		33.1	1368	33.1	1499	33.1	1483	33.1	1202
33.15	689	33.15	375	33.15	367	33.15	323		33.15	1379	33.15	1498	33.15	1506	33.15	1128
33.2	731	33.2	348	33.2	371	33.2	335		33.2	1427	33.2	1474	33.2	1474	33.2	1132
33.25	699	33.25	355	33.25	353	33.25	344		33.25	1370	33.25	1427	33.25	1401	33.25	1148
33.3	644	33.3	351	33.3	336	33.3	291		33.3	1255	33.3	1389	33.3	1349	33.3	1072
33.35	585	33.35	314	33.35	303	33.35	295		33.35	1190	33.35	1277	33.35	1271	33.35	1021
33.4	535	33.4	298	33.4	310	33.4	296		33.4	1083	33.4	1186	33.4	1239	33.4	1009
33.45	502	33.45	311	33.45	297	33.45	284		33.45	998	33.45	1145	33.45	1194	33.45	989
33.5	475	33.5	288	33.5	285	33.5	303		33.5	936	33.5	1121	33.5	1163	33.5	1002
33.55	454	33.55	287	33.55	297	33.55	282		33.55	892	33.55	1107	33.55	1147	33.55	974
33.6	465	33.6	280	33.6	296	33.6	273		33.6	902	33.6	1090	33.6	1143	33.6	969
33.65	469	33.65	292	33.65	290	33.65	268		33.65	899	33.65	1082	33.65	1112	33.65	948
33.7	476	33.7	273	33.7	285	33.7	291		33.7	950	33.7	1060	33.7	1158	33.7	980
33.75	482	33.75	281	33.75	293	33.75	304		33.75	922	33.75	1068	33.75	1191	33.75	1028
33.8	502	33.8	308	33.8	298	33.8	300		33.8	944	33.8	1136	33.8	1156	33.8	1012
33.85	538	33.85	314	33.85	290	33.85	324		33.85	1029	33.85	1146	33.85	1218	33.85	1079
33.9	556	33.9	312	33.9	299	33.9	335		33.9	1022	33.9	1127	33.9	1197	33.9	1068
33.95	571	33.95	314	33.95	299	33.95	315		33.95	1044	33.95	1151	33.95	1195	33.95	1012
34	540	34	326	34	274	34	279		34	1014	34	1148	34	1088	34	952
34.05	520	34.05	320	34.05	282	34.05	276		34.05	970	34.05	1105	34.05	1122	34.05	949
34.1	513	34.1	277	34.1	264	34.1	270		34.1	964	34.1	1031	34.1	1066	34.1	885
34.15	479	34.15	302	34.15	272	34.15	278		34.15	932	34.15	1024	34.15	1026	34.15	878
34.2	456	34.2	280	34.2	260	34.2	247		34.2	875	34.2	1007	34.2	1012	34.2	858
34.25	439	34.25	265	34.25	271	34.25	237		34.25	879	34.25	1000	34.25	1052	34.25	820
34.3	457	34.3	262	34.3	266	34.3	249		34.3	901	34.3	1023	34.3	1061	34.3	849
34.35	486	34.35	262	34.35	278	34.35	252		34.35	982	34.35	1025	34.35	1105	34.35	878
34.4	497	34.4	266	34.4	289	34.4	257		34.4	1033	34.4	1095	34.4	1154	34.4	896
34.45	523	34.45	295	34.45	298	34.45	263		34.45	1091	34.45	1191	34.45	1267	34.45	951
34.5	542	34.5	298	34.5	340	34.5	273		34.5	1163	34.5	1285	34.5	1291	34.5	971
34.55	571	34.55	283	34.55	356	34.55	278		34.55	1184	34.55	1298	34.55	1366	34.55	996
34.6	568	34.6	321	34.6	327	34.6	308		34.6	1213	34.6	1418	34.6	1388	34.6	1021
34.65	589	34.65	322	34.65	328	34.65	297		34.65	1245	34.65	1413	34.65	1352	34.65	1016
34.7	559	34.7	293	34.7	317	34.7	297		34.7	1175	34.7	1332	34.7	1247	34.7	1034
34.75	582	34.75	290	34.75	327	34.75	278		34.75	1175	34.75	1292	34.75	1267	34.75	951
34.8	594	34.8	276	34.8	321	34.8	273		34.8	1177	34.8	1230	34.8	1243	34.8	985
34.85	537	34.85	267	34.85	313	34.85	282		34.85	1110	34.85	1166	34.85	1256	34.85	985
34.9	546	34.9	275	34.9	301	34.9	273		34.9	1106	34.9	1154	34.9	1190	34.9	961
34.95	515	34.95	264	34.95	299	34.95	295		34.95	1023	34.95	1120	34.95	1180	34.95	979
35	526	35	247	35	283	35	262		35	1052	35	1069	35	1164	35	945
35.05	484	35.05	267	35.05	276	35.05	288		35.05	986	35.05	1064	35.05	1110	35.05	958
35.1	497	35.1	256	35.1	287	35.1	272		35.1	993	35.1	1059	35.1	1133	35.1	920
35.15	537	35.15	255	35.15	285	35.15	264		35.15	1046	35.15	1042	35.15	1174	35.15	909
35.2	551	35.2	265	35.2	282	35.2	272		35.2	1095	35.2	1081	35.2	1137	35.2	969
35.25	560	35.25	269	35.25	294	35.25	292		35.25	1084	35.25	1139	35.25	1229	35.25	1008
35.3	624	35.3	295	35.3	322	35.3	281		35.3	1234	35.3	1175	35.3	1273	35.3	993
35.35	607	35.35	280	35.35	327	35.35	283		35.35	1197	35.35	1213	35.35	1286	35.35	1015
35.4	631	35.4	310	35.4	310	35.4	295		35.4	1242	35.4	1287	35.4	1305	35.4	1073
35.45	653	35.45	318	35.45	331	35.45	316		35.45	1305	35.45	1280	35.45	1269	35.45	1074
35.5	624	35.5	297	35.5	332	35.5	296		35.5	1250	35.5	1277	35.5	1285	35.5	1061
35.55	606	35.55	306	35.55	311	35.55	274		35.55	1225	35.55	1260	35.55	1276	35.55	951
35.6	608	35.6	286	35.6	317	35.6	279		35.6	1188	35.6	1214	35.6	1279	35.6	997
35.65	602	35.65	294	35.65	325	35.65	275		35.65	1159	35.65	1195	35.65	1283	35.65	976
35.7	586	35.7	282	35.7	326	35.7	266		35.7	1128	35.7	1178	35.7	1262	35.7	945
35.75	564	35.75	274	35.75	302	35.75	266		35.75	1081	35.75	1152	35.75	1203	35.75	946
35.8	529	35.8	290	35.8	292	35.8	280		35.8	1063	35.8	1152	35.8	1187	35.8	941
35.85	533	35.85	265	35.85	300	35.85	275		35.85	1058	35.85	1110	35.85	1191	35.85	939
35.9	529	35.9	262	35.9	280	35.9	270		35.9	1010	35.9	1101	35.9	1153	35.9	940
35.95	546	35.95	267	35.95	290	35.95	274		35.95	1029	35.95	1075	35.95	1153	35.95	932
36	526	36	277	36	288	36	293		36	1038	36	1111	36	1149	36	946
36.05	533	36.05	256	36.05	290	36.05	271		36.05	1028	36.05	1070	36.05	1115	36.05	950
36.1	545	36.1	263	36.1	283	36.1	266		36.1	1045	36.1	1076	36.1	1148	36.1	945
36.15	563	36.15	267	36.15	308	36.15	270		36.15	1080	36.15	1076	36.15	1187	36.15	944
36.2	596	36.2	293	36.2	285	36.2	270		36.2	1089	36.2	1101	36.2	1131	36.2	912
36.25	614	36.25	282	36.25	299	36.25	279		36.25	1104	36.25	1073	36.25	1150	36.25	939
36.3	636	36.3	305	36.3	295	36.3	281		36.3	1137	36.3	1093	36.3	1123	36.3	943
36.35	618	36.35	292	36.35	289	36.35	286		36.35	1154	36.35	1040	36.35	1145	36.35	947
36.4	612	36.4	321	36.4	285	36.4	289		36.4	1138	36.4	1136	36.4	1143	36.4	994
36.45	586	36.45	316	36.45	301	36.45	304		36.45	1108	36.45	1119	36.45	1171	36.45	1005
36.5	590	36.5	309	36.5	300	36.5	330		36.5	1125	36.5	1083	36.5	1248	36.5	1085
36.55	586	36.55	301	36.55	318	36.55	303		36.55	1140	36.55	1168	36.55	1286	36.55	1111
36.6	634	36.6	314	36.6	333	36.6	354		36.6	1204	36.6	1212	36.6	1332	36.6	1202
36.65	629	36.65	322	36.65	343	36.65	349		36.65	1235	36.65	1257	36.65	1370	36.65	1222
36.7	630	36.7	334	36.7	351	36.7	348		36.7	1222	36.7	1333	36.7	1352	36.7	1270
36.75	618	36.75	334	36.75	335	36.75	343		36.75	1235	36.75	1334	36.75	1356	36.75	1153
36.8	608	36.8	318	36.8	364	36.8	317		36.8	1223	36.8	1277	36.8	1403	36.8	1151
36.85	585	36.85	306	36.85	333	36.85	332		36.85	1174	36.85	1288	36.85	1337	36.85	1144
36.9	550	36.9	284	36.9	348	36.9	321		36.9	1120	36.9	1184	36.9	1282	36.9	1093
36.95	511	36.95	289	36.95	341	36.95	302		36.95	1052	36.95	1221	36.95	1402	36.95	1030
37	515	37	283	37	366	37	283		37	1047	37	1164	37	1384	37	981
37.05	477	37.05	303	37.05	365	37.05	279		37.05	965	37.05	1184	37.05	1360	37.05	978
37.1	483	37.1	299	37.1	348	37.1	263		37.1	994	37.1	1233	37.1	1311	37.1	951
37.15	465	37.15	308	37.15	331	37.15	276		37.15	969	37.15	1185	37.15	1279	37.15	957
37.2	418	37.2	299	37.2	300	37.2	252		37.2	922	37.2	1185	37.2	1186	37.2	907
37.25	440	37.25	271	37.25	285	37.25	260		37.25	957	37.25	1128	37.25	1122	37.25	891
37.3	427	37.3	253	37.3	282	37.3	252		37.3	909	37.3	1081	37.3	1104	37.3	882
37.35	411	37.35	264	37.35	295	37.35	252		37.35	898	37.35	1103	37.35	1119	37.35	886
37.4	458	37.4	229	37.4	279	37.4	235		37.4	1000	37.4	1045	37.4	1126	37.4	822
37.45	447	37.45	241	37.45	274	37.45	249		37.45	1009	37.45	1077	37.45	1121	37.45	881
37.5	476	37.5	264	37.5	292	37.5	259		37.5	971	37.5	1091	37.5	1122	37.5	882
37.55	456	37.55	245	37.55	265	37.55	237		37.55	950	37.55	1083	37.55	1073	37.55	853
37.6	429	37.6	259	37.6	253	37.6	258		37.6	908	37.6	1051	37.6	1012	37.6	859
37.65	436	37.65	253	37.65	238	37.65	234		37.65	887	37.65	1014	37.65	995	37.65	837
37.7	458	37.7	246	37.7	245	37.7	238		37.7	891	37.7	968	37.7	1012	37.7	799
37.75	416	37.75	235	37.75	268	37.75	232		37.75	833	37.75	915	37.75	1041	37.75	797
37.8	429	37.8	247	37.8	262	37.8	221		37.8	844	37.8	961	37.8	1017	37.8	796
37.85	397	37.85	225	37.85	248	37.85	233		37.85	779	37.85	889	37.85	993	37.85	809
37.9	394	37.9	222	37.9	249	37.9	225		37.9	784	37.9	909	37.9	978	37.9	791
37.95	414	37.95	211	37.95	266	37.95	243		37.95	802	37.95	864	37.95	1024	37.95	829
38	384	38	212	38	283	38	250		38	774	38	860	38	1057	38	832
38.05	384	38.05	203	38.05	272	38.05	232		38.05	792	38.05	862	38.05	1076	38.05	814
38.1	384	38.1	235	38.1	282	38.1	238		38.1	776	38.1	932	38.1	1067	38.1	834
38.15	383	38.15	242	38.15	269	38.15	248		38.15	771	38.15	926	38.15	1101	38.15	871
38.2	399	38.2	244	38.2	288	38.2	247		38.2	799	38.2	935	38.2	1159	38.2	873
38.25	410	38.25	249	38.25	303	38.25	260		38.25	821	38.25	979	38.25	1213	38.25	898
38.3	437	38.3	240	38.3	353	38.3	273		38.3	872	38.3	997	38.3	1299	38.3	979
38.35	436	38.35	261	38.35	322	38.35	291		38.35	903	38.35	1023	38.35	1295	38.35	1001
38.4	449	38.4	295	38.4	336	38.4	313		38.4	908	38.4	1079	38.4	1373	38.4	1067
38.45	501	38.45	292	38.45	382	38.45	314		38.45	993	38.45	1113	38.45	1476	38.45	1106
38.5	634	38.5	330	38.5	408	38.5	371		38.5	1269	38.5	1273	38.5	1617	38.5	1266
38.55	845	38.55	357	38.55	424	38.55	379		38.55	1665	38.55	1427	38.55	1705	38.55	1344
38.6	1131	38.6	413	38.6	475	38.6	437		38.6	2261	38.6	1718	38.6	1895	38.6	1525
38.65	1500	38.65	445	38.65	523	38.65	454		38.65	2937	38.65	1983	38.65	2060	38.65	1589
38.7	1825	38.7	481	38.7	509	38.7	482		38.7	3502	38.7	2185	38.7	2128	38.7	1739
38.75	1865	38.75	505	38.75	524	38.75	517		38.75	3589	38.75	2370	38.75	2125	38.75	1779
38.8	1808	38.8	503	38.8	503	38.8	511		38.8	3541	38.8	2382	38.8	2043	38.8	1706
38.85	1725	38.85	474	38.85	469	38.85	483		38.85	3278	38.85	2128	38.85	1882	38.85	1615
38.9	1373	38.9	415	38.9	437	38.9	462		38.9	2665	38.9	1781	38.9	1765	38.9	1502
38.95	1123	38.95	370	38.95	402	38.95	381		38.95	2147	38.95	1532	38.95	1633	38.95	1294
39	868	39	335	39	386	39	382		39	1635	39	1297	39	1500	39	1233
39.05	671	39.05	304	39.05	328	39.05	344		39.05	1241	39.05	1176	39.05	1304	39.05	1089
39.1	536	39.1	295	39.1	320	39.1	312		39.1	1013	39.1	1106	39.1	1232	39.1	1035
39.15	483	39.15	282	39.15	306	39.15	279		39.15	914	39.15	1020	39.15	1209	39.15	950
39.2	459	39.2	246	39.2	298	39.2	275		39.2	872	39.2	960	39.2	1163	39.2	922
39.25	456	39.25	264	39.25	270	39.25	265		39.25	858	39.25	977	39.25	1117	39.25	910
39.3	452	39.3	254	39.3	279	39.3	246		39.3	860	39.3	964	39.3	1149	39.3	864
39.35	447	39.35	253	39.35	264	39.35	256		39.35	882	39.35	957	39.35	1080	39.35	874
39.4	451	39.4	253	39.4	283	39.4	256		39.4	887	39.4	1001	39.4	1122	39.4	872
39.45	448	39.45	248	39.45	280	39.45	243		39.45	883	39.45	960	39.45	1120	39.45	841
39.5	430	39.5	246	39.5	261	39.5	241		39.5	847	39.5	995	39.5	1020	39.5	852
39.55	434	39.55	249	39.55	272	39.55	240		39.55	829	39.55	965	39.55	1044	39.55	806
39.6	417	39.6	228	39.6	262	39.6	238		39.6	812	39.6	915	39.6	989	39.6	787
39.65	390	39.65	237	39.65	253	39.65	227		39.65	782	39.65	918	39.65	1003	39.65	771
39.7	387	39.7	227	39.7	250	39.7	217		39.7	781	39.7	876	39.7	1009	39.7	769
39.75	363	39.75	240	39.75	258	39.75	228		39.75	724	39.75	891	39.75	984	39.75	771
39.8	376	39.8	229	39.8	247	39.8	205		39.8	751	39.8	895	39.8	962	39.8	765
39.85	393	39.85	202	39.85	262	39.85	218		39.85	757	39.85	875	39.85	985	39.85	771
39.9	359	39.9	239	39.9	225	39.9	225		39.9	720	39.9	917	39.9	967	39.9	783
39.95	371	39.95	231	39.95	246	39.95	229		39.95	716	39.95	928	39.95	979	39.95	770
40	376	40	233	40	236	40	223		40	719	40	917	40	965	40	787
40.05	385	40.05	229	40.05	244	40.05	227		40.05	752	40.05	915	40.05	980	40.05	770
40.1	402	40.1	251	40.1	256	40.1	239		40.1	785	40.1	947	40.1	970	40.1	808
40.15	367	40.15	263	40.15	255	40.15	230		40.15	755	40.15	996	40.15	1031	40.15	814
40.2	390	40.2	258	40.2	239	40.2	243		40.2	763	40.2	972	40.2	987	40.2	822
40.25	396	40.25	268	40.25	257	40.25	232		40.25	787	40.25	999	40.25	1040	40.25	832
40.3	416	40.3	265	40.3	261	40.3	229		40.3	804	40.3	1028	40.3	1041	40.3	823
40.35	404	40.35	280	40.35	264	40.35	237		40.35	796	40.35	1052	40.35	998	40.35	827
40.4	404	40.4	283	40.4	284	40.4	253		40.4	806	40.4	1061	40.4	1074	40.4	850
40.45	415	40.45	278	40.45	272	40.45	245		40.45	798	40.45	1065	40.45	1066	40.45	852
40.5	424	40.5	283	40.5	281	40.5	241		40.5	826	40.5	1082	40.5	1100	40.5	863
40.55	420	40.55	289	40.55	276	40.55	257		40.55	823	40.55	1132	40.55	1073	40.55	874
40.6	419	40.6	309	40.6	262	40.6	268		40.6	808	40.6	1150	40.6	1085	40.6	903
40.65	427	40.65	292	40.65	275	40.65	263		40.65	847	40.65	1146	40.65	1039	40.65	905
40.7	407	40.7	313	40.7	283	40.7	268		40.7	789	40.7	1167	40.7	1103	40.7	924
40.75	431	40.75	278	40.75	281	40.75	265		40.75	849	40.75	1124	40.75	1134	40.75	899
40.8	412	40.8	286	40.8	287	40.8	247		40.8	837	40.8	1168	40.8	1120	40.8	924
40.85	434	40.85	285	40.85	271	40.85	254		40.85	859	40.85	1148	40.85	1076	40.85	898
40.9	426	40.9	311	40.9	287	40.9	296		40.9	840	40.9	1190	40.9	1110	40.9	928
40.95	444	40.95	297	40.95	295	40.95	266		40.95	861	40.95	1130	40.95	1134	40.95	917
41	462	41	302	41	288	41	269		41	880	41	1137	41	1163	41	915
41.05	458	41.05	280	41.05	313	41.05	293		41.05	906	41.05	1126	41.05	1215	41.05	954
41.1	466	41.1	310	41.1	306	41.1	304		41.1	911	41.1	1188	41.1	1266	41.1	994
41.15	467	41.15	338	41.15	310	41.15	297		41.15	924	41.15	1264	41.15	1264	41.15	1022
41.2	485	41.2	297	41.2	323	41.2	320		41.2	953	41.2	1235	41.2	1290	41.2	1096
41.25	527	41.25	325	41.25	325	41.25	332		41.25	1021	41.25	1277	41.25	1305	41.25	1109
41.3	550	41.3	345	41.3	356	41.3	331		41.3	1065	41.3	1342	41.3	1412	41.3	1135
41.35	612	41.35	346	41.35	377	41.35	334		41.35	1175	41.35	1424	41.35	1483	41.35	1145
41.4	714	41.4	376	41.4	416	41.4	355		41.4	1378	41.4	1527	41.4	1689	41.4	1244
41.45	873	41.45	406	41.45	442	41.45	384		41.45	1677	41.45	1687	41.45	1810	41.45	1341
41.5	1087	41.5	432	41.5	502	41.5	404		41.5	2098	41.5	1928	41.5	1983	41.5	1472
41.55	1271	41.55	460	41.55	511	41.55	433		41.55	2477	41.55	2131	41.55	2122	41.55	1529
41.6	1480	41.6	545	41.6	566	41.6	469		41.6	2913	41.6	2450	41.6	2222	41.6	1652
41.65	1634	41.65	575	41.65	569	41.65	505		41.65	3190	41.65	2527	41.65	2269	41.65	1748
41.7	1647	41.7	613	41.7	562	41.7	465		41.7	3237	41.7	2651	41.7	2230	41.7	1653
41.75	1598	41.75	582	41.75	533	41.75	509		41.75	3092	41.75	2527	41.75	2148	41.75	1711
41.8	1327	41.8	551	41.8	503	41.8	475		41.8	2627	41.8	2287	41.8	2077	41.8	1574
41.85	1177	41.85	493	41.85	482	41.85	417		41.85	2271	41.85	2054	41.85	1950	41.85	1433
41.9	955	41.9	454	41.9	409	41.9	443		41.9	1915	41.9	1816	41.9	1659	41.9	1499
41.95	792	41.95	436	41.95	412	41.95	384		41.95	1537	41.95	1708	41.95	1672	41.95	1312
42	692	42	365	42	402	42	339		42	1374	42	1433	42	1479	42	1155
42.05	649	42.05	352	42.05	348	42.05	340		42.05	1259	42.05	1352	42.05	1409	42.05	1125
42.1	586	42.1	321	42.1	355	42.1	312		42.1	1140	42.1	1291	42.1	1383	42.1	1067
42.15	562	42.15	312	42.15	309	42.15	316		42.15	1116	42.15	1217	42.15	1276	42.15	1012
42.2	509	42.2	319	42.2	316	42.2	292		42.2	991	42.2	1199	42.2	1181	42.2	998
42.25	498	42.25	310	42.25	315	42.25	298		42.25	957	42.25	1191	42.25	1209	42.25	990
42.3	474	42.3	302	42.3	301	42.3	285		42.3	925	42.3	1186	42.3	1161	42.3	958
42.35	482	42.35	293	42.35	293	42.35	276		42.35	946	42.35	1213	42.35	1151	42.35	915
42.4	454	42.4	308	42.4	281	42.4	275		42.4	897	42.4	1188	42.4	1140	42.4	944
42.45	460	42.45	266	42.45	284	42.45	268		42.45	893	42.45	1143	42.45	1091	42.45	915
42.5	426	42.5	290	42.5	250	42.5	259		42.5	829	42.5	1160	42.5	1084	42.5	886
42.55	440	42.55	269	42.55	268	42.55	256		42.55	871	42.55	1093	42.55	1087	42.55	887
42.6	457	42.6	271	42.6	294	42.6	262		42.6	881	42.6	1100	42.6	1113	42.6	885
42.65	445	42.65	272	42.65	271	42.65	262		42.65	860	42.65	1087	42.65	1081	42.65	892
42.7	460	42.7	289	42.7	275	42.7	256		42.7	874	42.7	1106	42.7	1097	42.7	886
42.75	438	42.75	291	42.75	276	42.75	253		42.75	849	42.75	1088	42.75	1095	42.75	873
42.8	443	42.8	266	42.8	266	42.8	260		42.8	881	42.8	1072	42.8	1083	42.8	903
42.85	445	42.85	274	42.85	266	42.85	267		42.85	872	42.85	1065	42.85	1087	42.85	866
42.9	459	42.9	278	42.9	273	42.9	242		42.9	888	42.9	1073	42.9	1065	42.9	873
42.95	451	42.95	280	42.95	257	42.95	266		42.95	872	42.95	1062	42.95	1028	42.95	876
43	456	43	257	43	258	43	241		43	884	43	996	43	1018	43	863
43.05	429	43.05	258	43.05	254	43.05	232		43.05	844	43.05	1019	43.05	1000	43.05	829
43.1	433	43.1	259	43.1	268	43.1	258		43.1	847	43.1	1007	43.1	1017	43.1	829
43.15	419	43.15	259	43.15	254	43.15	254		43.15	832	43.15	992	43.15	1010	43.15	843
43.2	381	43.2	254	43.2	251	43.2	219		43.2	768	43.2	964	43.2	1003	43.2	766
43.25	396	43.25	249	43.25	248	43.25	234		43.25	771	43.25	958	43.25	1010	43.25	806
43.3	395	43.3	257	43.3	240	43.3	219		43.3	769	43.3	978	43.3	970	43.3	787
43.35	397	43.35	246	43.35	253	43.35	219		43.35	797	43.35	962	43.35	996	43.35	809
43.4	403	43.4	266	43.4	238	43.4	233		43.4	784	43.4	1007	43.4	970	43.4	820
43.45	397	43.45	266	43.45	238	43.45	234		43.45	767	43.45	975	43.45	980	43.45	797
43.5	417	43.5	250	43.5	241	43.5	247		43.5	811	43.5	953	43.5	975	43.5	809
43.55	385	43.55	255	43.55	232	43.55	232		43.55	776	43.55	965	43.55	964	43.55	792
43.6	401	43.6	246	43.6	245	43.6	238		43.6	803	43.6	966	43.6	964	43.6	771
43.65	406	43.65	241	43.65	234	43.65	250		43.65	764	43.65	976	43.65	970	43.65	815
43.7	391	43.7	244	43.7	236	43.7	239		43.7	779	43.7	965	43.7	923	43.7	780
43.75	388	43.75	235	43.75	237	43.75	244		43.75	775	43.75	926	43.75	936	43.75	809
43.8	370	43.8	248	43.8	223	43.8	213		43.8	748	43.8	934	43.8	876	43.8	743
43.85	348	43.85	231	43.85	233	43.85	213		43.85	705	43.85	910	43.85	870	43.85	738
43.9	378	43.9	242	43.9	234	43.9	216		43.9	740	43.9	895	43.9	903	43.9	726
43.95	342	43.95	239	43.95	238	43.95	215		43.95	679	43.95	873	43.95	944	43.95	742
44	375	44	215	44	218	44	218		44	745	44	894	44	890	44	736
44.05	396	44.05	235	44.05	232	44.05	233		44.05	763	44.05	916	44.05	945	44.05	783
44.1	394	44.1	226	44.1	238	44.1	223		44.1	754	44.1	901	44.1	919	44.1	757
44.15	390	44.15	233	44.15	231	44.15	244		44.15	773	44.15	916	44.15	951	44.15	801
44.2	403	44.2	250	44.2	231	44.2	239		44.2	774	44.2	944	44.2	924	44.2	782
44.25	357	44.25	252	44.25	230	44.25	228		44.25	732	44.25	981	44.25	898	44.25	772
44.3	400	44.3	246	44.3	252	44.3	216		44.3	782	44.3	944	44.3	984	44.3	726
44.35	390	44.35	223	44.35	216	44.35	216		44.35	773	44.35	896	44.35	908	44.35	739
44.4	370	44.4	231	44.4	221	44.4	231		44.4	739	44.4	908	44.4	904	44.4	803
44.45	366	44.45	222	44.45	228	44.45	223		44.45	713	44.45	868	44.45	897	44.45	722
44.5	353	44.5	221	44.5	233	44.5	212		44.5	722	44.5	869	44.5	924	44.5	727
44.55	383	44.55	246	44.55	230	44.55	221		44.55	741	44.55	894	44.55	920	44.55	745
44.6	373	44.6	211	44.6	224	44.6	211		44.6	710	44.6	849	44.6	896	44.6	736
44.65	345	44.65	237	44.65	222	44.65	215		44.65	699	44.65	872	44.65	920	44.65	747
44.7	370	44.7	227	44.7	220	44.7	198		44.7	737	44.7	866	44.7	898	44.7	702
44.75	383	44.75	208	44.75	239	44.75	227		44.75	740	44.75	874	44.75	924	44.75	784
44.8	377	44.8	246	44.8	223	44.8	221		44.8	744	44.8	931	44.8	905	44.8	726
44.85	353	44.85	231	44.85	218	44.85	216		44.85	714	44.85	895	44.85	891	44.85	765
44.9	358	44.9	218	44.9	226	44.9	206		44.9	716	44.9	891	44.9	930	44.9	734
44.95	354	44.95	236	44.95	239	44.95	215		44.95	726	44.95	872	44.95	941	44.95	733
45	374	45	231	45	229	45	235		45	721	45	882	45	926	45	798
45.05	368	45.05	236	45.05	234	45.05	232		45.05	744	45.05	894	45.05	944	45.05	786
45.1	375	45.1	237	45.1	236	45.1	254		45.1	741	45.1	945	45.1	952	45.1	809
45.15	361	45.15	230	45.15	253	45.15	229		45.15	750	45.15	918	45.15	987	45.15	800
45.2	394	45.2	242	45.2	252	45.2	242		45.2	794	45.2	937	45.2	976	45.2	856
45.25	402	45.25	263	45.25	258	45.25	251		45.25	815	45.25	987	45.25	1004	45.25	877
45.3	407	45.3	253	45.3	242	45.3	243		45.3	801	45.3	956	45.3	994	45.3	852
45.35	387	45.35	244	45.35	252	45.35	266		45.35	788	45.35	961	45.35	1014	45.35	898
45.4	383	45.4	263	45.4	240	45.4	232		45.4	753	45.4	967	45.4	1030	45.4	862
45.45	372	45.45	239	45.45	256	45.45	251		45.45	755	45.45	953	45.45	1042	45.45	853
45.5	373	45.5	239	45.5	246	45.5	233		45.5	769	45.5	943	45.5	983	45.5	843
45.55	383	45.55	252	45.55	247	45.55	239		45.55	743	45.55	982	45.55	1007	45.55	795
45.6	388	45.6	249	45.6	252	45.6	248		45.6	762	45.6	956	45.6	1003	45.6	798
45.65	382	45.65	256	45.65	233	45.65	221		45.65	744	45.65	957	45.65	1005	45.65	761
45.7	397	45.7	256	45.7	245	45.7	237		45.7	799	45.7	983	45.7	1012	45.7	813
45.75	413	45.75	228	45.75	254	45.75	242		45.75	797	45.75	944	45.75	1003	45.75	817
45.8	383	45.8	249	45.8	234	45.8	226		45.8	770	45.8	1013	45.8	945	45.8	773
45.85	383	45.85	264	45.85	252	45.85	248		45.85	771	45.85	1006	45.85	989	45.85	856
45.9	414	45.9	247	45.9	256	45.9	237		45.9	813	45.9	996	45.9	1007	45.9	786
45.95	426	45.95	238	45.95	281	45.95	234		45.95	847	45.95	985	45.95	1032	45.95	800
46	413	46	244	46	272	46	248		46	823	46	998	46	1037	46	848
46.05	444	46.05	249	46.05	256	46.05	252		46.05	865	46.05	1019	46.05	1008	46.05	858
46.1	432	46.1	247	46.1	261	46.1	254		46.1	859	46.1	1033	46.1	1031	46.1	861
46.15	440	46.15	241	46.15	248	46.15	250		46.15	875	46.15	1007	46.15	992	46.15	838
46.2	414	46.2	240	46.2	257	46.2	234		46.2	819	46.2	969	46.2	1015	46.2	810
46.25	376	46.25	230	46.25	233	46.25	238		46.25	751	46.25	956	46.25	950	46.25	789
46.3	382	46.3	239	46.3	239	46.3	214		46.3	775	46.3	936	46.3	929	46.3	737
46.35	378	46.35	211	46.35	222	46.35	225		46.35	754	46.35	892	46.35	932	46.35	752
46.4	366	46.4	238	46.4	224	46.4	224		46.4	737	46.4	922	46.4	912	46.4	769
46.45	388	46.45	237	46.45	215	46.45	230		46.45	777	46.45	899	46.45	883	46.45	727
46.5	370	46.5	222	46.5	236	46.5	229		46.5	751	46.5	891	46.5	909	46.5	765
46.55	366	46.55	220	46.55	232	46.55	203		46.55	720	46.55	889	46.55	936	46.55	700
46.6	359	46.6	220	46.6	229	46.6	228		46.6	715	46.6	859	46.6	883	46.6	778
46.65	331	46.65	208	46.65	234	46.65	208		46.65	679	46.65	845	46.65	919	46.65	742
46.7	380	46.7	221	46.7	210	46.7	228		46.7	725	46.7	846	46.7	892	46.7	738
46.75	356	46.75	229	46.75	211	46.75	218		46.75	706	46.75	867	46.75	868	46.75	723
46.8	336	46.8	218	46.8	225	46.8	216		46.8	681	46.8	889	46.8	868	46.8	766
46.85	346	46.85	226	46.85	217	46.85	218		46.85	674	46.85	871	46.85	884	46.85	737
46.9	330	46.9	218	46.9	205	46.9	202		46.9	650	46.9	850	46.9	869	46.9	723
46.95	340	46.95	216	46.95	217	46.95	207		46.95	674	46.95	864	46.95	894	46.95	703
47	359	47	224	47	213	47	208		47	705	47	868	47	883	47	707
47.05	352	47.05	200	47.05	221	47.05	189		47.05	696	47.05	817	47.05	889	47.05	708
47.1	390	47.1	233	47.1	223	47.1	219		47.1	751	47.1	841	47.1	862	47.1	763
47.15	358	47.15	209	47.15	218	47.15	200		47.15	689	47.15	858	47.15	875	47.15	719
47.2	345	47.2	220	47.2	219	47.2	214		47.2	725	47.2	851	47.2	887	47.2	754
47.25	341	47.25	212	47.25	231	47.25	223		47.25	696	47.25	853	47.25	908	47.25	760
47.3	384	47.3	233	47.3	232	47.3	227		47.3	731	47.3	860	47.3	925	47.3	775
47.35	387	47.35	211	47.35	232	47.35	214		47.35	763	47.35	863	47.35	924	47.35	769
47.4	372	47.4	227	47.4	249	47.4	240		47.4	721	47.4	893	47.4	972	47.4	791
47.45	388	47.45	239	47.45	259	47.45	230		47.45	765	47.45	908	47.45	998	47.45	806
47.5	414	47.5	251	47.5	260	47.5	262		47.5	775	47.5	938	47.5	984	47.5	868
47.55	448	47.55	258	47.55	240	47.55	259		47.55	859	47.55	950	47.55	1028	47.55	889
47.6	438	47.6	258	47.6	282	47.6	269		47.6	868	47.6	976	47.6	1112	47.6	942
47.65	500	47.65	271	47.65	280	47.65	283		47.65	954	47.65	982	47.65	1115	47.65	984
47.7	544	47.7	284	47.7	281	47.7	290		47.7	1056	47.7	1075	47.7	1140	47.7	1043
47.75	617	47.75	287	47.75	320	47.75	309		47.75	1178	47.75	1159	47.75	1216	47.75	1049
47.8	693	47.8	293	47.8	329	47.8	295		47.8	1360	47.8	1210	47.8	1309	47.8	1053
47.85	778	47.85	328	47.85	322	47.85	351		47.85	1511	47.85	1297	47.85	1270	47.85	1156
47.9	793	47.9	325	47.9	309	47.9	318		47.9	1535	47.9	1363	47.9	1267	47.9	1128
47.95	832	47.95	331	47.95	335	47.95	314		47.95	1609	47.95	1384	47.95	1300	47.95	1084
48	761	48	336	48	276	48	316		48	1455	48	1301	48	1177	48	1080
48.05	645	48.05	307	48.05	300	48.05	305		48.05	1290	48.05	1230	48.05	1212	48.05	1046
48.1	583	48.1	297	48.1	292	48.1	295		48.1	1186	48.1	1163	48.1	1161	48.1	1001
48.15	505	48.15	259	48.15	263	48.15	259		48.15	1011	48.15	1014	48.15	1081	48.15	932
48.2	446	48.2	265	48.2	255	48.2	264		48.2	880	48.2	1065	48.2	1077	48.2	926
48.25	396	48.25	260	48.25	271	48.25	260		48.25	790	48.25	986	48.25	1033	48.25	896
48.3	388	48.3	234	48.3	248	48.3	257		48.3	787	48.3	896	48.3	1028	48.3	864
48.35	367	48.35	238	48.35	275	48.35	243		48.35	747	48.35	925	48.35	1005	48.35	860
48.4	372	48.4	228	48.4	258	48.4	230		48.4	743	48.4	898	48.4	992	48.4	840
48.45	383	48.45	233	48.45	236	48.45	222		48.45	753	48.45	908	48.45	953	48.45	785
48.5	379	48.5	226	48.5	230	48.5	252		48.5	747	48.5	885	48.5	912	48.5	853
48.55	363	48.55	243	48.55	219	48.55	215		48.55	710	48.55	946	48.55	958	48.55	800
48.6	372	48.6	233	48.6	243	48.6	202		48.6	730	48.6	889	48.6	930	48.6	767
48.65	362	48.65	219	48.65	232	48.65	206		48.65	715	48.65	865	48.65	913	48.65	780
48.7	342	48.7	219	48.7	230	48.7	202		48.7	711	48.7	883	48.7	888	48.7	749
48.75	328	48.75	196	48.75	217	48.75	233		48.75	684	48.75	855	48.75	900	48.75	767
48.8	358	48.8	217	48.8	208	48.8	221		48.8	748	48.8	872	48.8	902	48.8	743
48.85	383	48.85	221	48.85	239	48.85	216		48.85	752	48.85	853	48.85	972	48.85	764
48.9	368	48.9	236	48.9	238	48.9	214		48.9	746	48.9	905	48.9	941	48.9	747
48.95	380	48.95	226	48.95	209	48.95	217		48.95	764	48.95	915	48.95	867	48.95	753
49	345	49	231	49	209	49	222		49	659	49	903	49	874	49	765
49.05	372	49.05	221	49.05	214	49.05	201		49.05	737	49.05	900	49.05	869	49.05	705
49.1	355	49.1	210	49.1	223	49.1	206		49.1	720	49.1	853	49.1	900	49.1	738
49.15	376	49.15	221	49.15	208	49.15	216		49.15	749	49.15	857	49.15	857	49.15	740
49.2	379	49.2	219	49.2	225	49.2	211		49.2	762	49.2	884	49.2	908	49.2	729
49.25	412	49.25	219	49.25	213	49.25	205		49.25	789	49.25	857	49.25	864	49.25	697
49.3	386	49.3	226	49.3	226	49.3	227		49.3	786	49.3	922	49.3	905	49.3	746
49.35	382	49.35	221	49.35	248	49.35	241		49.35	783	49.35	916	49.35	970	49.35	782
49.4	429	49.4	225	49.4	264	49.4	191		49.4	833	49.4	944	49.4	1015	49.4	742
49.45	429	49.45	232	49.45	249	49.45	224		49.45	864	49.45	963	49.45	1020	49.45	779
49.5	440	49.5	250	49.5	244	49.5	247		49.5	880	49.5	993	49.5	978	49.5	807
49.55	433	49.55	258	49.55	248	49.55	224		49.55	872	49.55	1016	49.55	957	49.55	756
49.6	436	49.6	232	49.6	236	49.6	206		49.6	881	49.6	932	49.6	955	49.6	770
49.65	450	49.65	231	49.65	228	49.65	247		49.65	902	49.65	952	49.65	957	49.65	787
49.7	458	49.7	225	49.7	239	49.7	218		49.7	884	49.7	960	49.7	956	49.7	772
49.75	426	49.75	239	49.75	238	49.75	214		49.75	852	49.75	971	49.75	940	49.75	749
49.8	447	49.8	237	49.8	248	49.8	234		49.8	871	49.8	956	49.8	945	49.8	793
49.85	432	49.85	241	49.85	237	49.85	250		49.85	878	49.85	961	49.85	958	49.85	845
49.9	450	49.9	228	49.9	221	49.9	232		49.9	885	49.9	947	49.9	889	49.9	848
49.95	415	49.95	235	49.95	235	49.95	233		49.95	846	49.95	997	49.95	934	49.95	815
50	458	50	236	50	238	50	231		50	893	50	959	50	933	50	775
50.05	441	50.05	226	50.05	243	50.05	230		50.05	882	50.05	954	50.05	942	50.05	792
50.1	407	50.1	234	50.1	209	50.1	225		50.1	844	50.1	940	50.1	868	50.1	775
50.15	416	50.15	230	50.15	234	50.15	222		50.15	809	50.15	941	50.15	897	50.15	741
50.2	375	50.2	206	50.2	223	50.2	223		50.2	766	50.2	881	50.2	874	50.2	726
50.25	386	50.25	223	50.25	208	50.25	200		50.25	765	50.25	888	50.25	905	50.25	723
50.3	398	50.3	233	50.3	216	50.3	220		50.3	794	50.3	919	50.3	925	50.3	752
50.35	433	50.35	211	50.35	243	50.35	224		50.35	856	50.35	858	50.35	983	50.35	735
50.4	419	50.4	223	50.4	231	50.4	224		50.4	851	50.4	874	50.4	944	50.4	756
50.45	427	50.45	243	50.45	245	50.45	215		50.45	815	50.45	961	50.45	972	50.45	739
50.5	423	50.5	226	50.5	239	50.5	207		50.5	835	50.5	938	50.5	958	50.5	735
50.55	430	50.55	245	50.55	220	50.55	225		50.55	828	50.55	966	50.55	870	50.55	746
50.6	404	50.6	248	50.6	223	50.6	210		50.6	805	50.6	928	50.6	922	50.6	751
50.65	411	50.65	224	50.65	226	50.65	210		50.65	818	50.65	866	50.65	917	50.65	735
50.7	422	50.7	230	50.7	213	50.7	226		50.7	805	50.7	875	50.7	875	50.7	774
50.75	412	50.75	216	50.75	224	50.75	200		50.75	794	50.75	852	50.75	889	50.75	735
50.8	422	50.8	244	50.8	235	50.8	232		50.8	810	50.8	896	50.8	898	50.8	753
50.85	442	50.85	227	50.85	217	50.85	223		50.85	860	50.85	894	50.85	870	50.85	784
50.9	438	50.9	231	50.9	234	50.9	227		50.9	832	50.9	922	50.9	905	50.9	770
50.95	419	50.95	226	50.95	205	50.95	211		50.95	793	50.95	935	50.95	849	50.95	748
51	425	51	230	51	217	51	225		51	816	51	876	51	850	51	777
51.05	425	51.05	218	51.05	215	51.05	238		51.05	815	51.05	888	51.05	814	51.05	751
51.1	394	51.1	228	51.1	220	51.1	210		51.1	781	51.1	885	51.1	856	51.1	740
51.15	417	51.15	220	51.15	206	51.15	212		51.15	779	51.15	857	51.15	823	51.15	726
51.2	396	51.2	237	51.2	216	51.2	220		51.2	786	51.2	872	51.2	861	51.2	743
51.25	396	51.25	229	51.25	230	51.25	234		51.25	763	51.25	879	51.25	826	51.25	743
51.3	398	51.3	246	51.3	221	51.3	223		51.3	745	51.3	870	51.3	870	51.3	733
51.35	411	51.35	230	51.35	226	51.35	223		51.35	763	51.35	893	51.35	851	51.35	746
51.4	362	51.4	227	51.4	235	51.4	224		51.4	736	51.4	894	51.4	858	51.4	731
51.45	372	51.45	222	51.45	211	51.45	227		51.45	731	51.45	925	51.45	865	51.45	759
51.5	384	51.5	238	51.5	221	51.5	220		51.5	721	51.5	953	51.5	870	51.5	766
51.55	362	51.55	211	51.55	234	51.55	224		51.55	713	51.55	910	51.55	887	51.55	755
51.6	369	51.6	261	51.6	219	51.6	195		51.6	740	51.6	973	51.6	875	51.6	739
51.65	356	51.65	247	51.65	219	51.65	228		51.65	706	51.65	951	51.65	885	51.65	742
51.7	366	51.7	242	51.7	198	51.7	220		51.7	669	51.7	931	51.7	836	51.7	755
51.75	350	51.75	245	51.75	224	51.75	222		51.75	675	51.75	896	51.75	849	51.75	726
51.8	339	51.8	212	51.8	210	51.8	208		51.8	700	51.8	892	51.8	797	51.8	709
51.85	354	51.85	216	51.85	194	51.85	219		51.85	690	51.85	847	51.85	780	51.85	717
51.9	333	51.9	204	51.9	279	51.9	204		51.9	644	51.9	847	51.9	760	51.9	684
51.95	440	51.95	217	51.95	264	51.95	189		51.95	868	51.95	832	51.95	777	51.95	665
52	416	52	265	52	271	52	305		52	798	52	1029	52	808	52	838
