# Supplementary material for: Evidence for Multiple Diagenetic Episodes in Ancient Fluvial‐Lacustrine Sedimentary Rocks in Gale Crater, Mars
Source: J Geophys Res Planets. 2020 Aug 13;125(8):e2019JE006295. doi: 10.1029/2019JE006295 (PMC7507756; doi:10.1029/2019JE006295)
Supplement: Supplementary file 4 — Table S3 [file JGRE-125-e2019JE006295-s004.csv]

Table 1. Bulk phase distributions and crystalline phase abundances for the Oudam sandstone and Marimba, Quela, and Sebina mudstones determined by FULLPAT and Rietveld analyses, respectively.								Table 2. Calculated Composition of the Amorphous Component Presented as the Abundance Estimated in the Bulk Sample and as the Percentage of the Amorphous Fractiona
									Bulk Sample				Amorphous Fraction
	Bulk Phase Distributions								Oudamb	Marimba	Quela	Sebina	Oudam	Marimba	Quela	Sebina
	Oudam	Marimba	Quela	Sebina				SiO2	31.7	23.5	23.2	25.3	64.3	44.5	44.9	49.5
Crystalline	54	32	32	30				TiO2	1	1	1	1.1	2.1	2	2	2.1
Clay Minerals	3(1)	28(3)	16(2)	19(2)				Al2O3	2.7	2.6	2	2.1	5.4	4.9	3.8	4.2
Opal-CT	7(1)	0	0	0				Cr2O3	0.3	0.3	0.3	0.3	0.6	0.6	0.6	0.6
Amorphous	36(9)	40(10)	52(13)	51(13)				FeOT	5.5	16.8	10.5	9.7	11.2	31.7	20.4	19
Total	100	100	100	100				MnO	0.2	0.1	0.2	0.1	0.5	0.1	0.4	0.3
								MgO	4.1	0	1.2	1.6	8.3	0	2.2	3.1
	Crystalline Mineralogy							CaO	0	1.9	3.9	2.9	0	3.6	7.6	5.7
	Oudam	Marimba	Quela	Sebina				Na2O	0.8	1	0.9	1	1.7	2	1.7	2.1
Plagioclase	52.3(11)	44.3(30)	43.6(33)	37.9(22)				K2O	0.8	0.5	0.4	0.6	1.7	1	0.8	1.1
Hematite	25.6(7)	20.4(14)	22.7(17)	23.7(23)				P2O5	0.5	1	1.1	0.6	1	2	2.1	1.2
Pyroxene	8.1(17)	2.2(19)	7.3(19)	6.9(38)				SO3	1.2	3.6	6.1	4.7	2.5	6.8	11.7	9.3
Anhydrite	6.4(5)	11.7(14)	9.4(5)	16.9(10)				Cl	0.3	0.5	0.9	1	0.7	0.9	1.7	2.1
Gypsum	5.8(4)	6.6(9)	1.3(1)	3.5(2)				Total	49.1c	52.9c	51.5d	51.1d	100	100	100	100
Quartz	1.8(4)	1.7(6)	1.1(7)	0.9(2)				aOxides and Cl are reported in wt %
Sanidine	--	7.5(18)	6.5(13)	4.2(13)				bOpal-CT considered an amorphous phase
Bassanite	--	3.9(10)	5.9(3)	3.5(2)				cAPXS-constrained amorphous abundance
Jarosite	--	1.7(8)	1.4(5)	2.5(5)				dFULLPAT-derived amorphous abundance
Halite	--	--	0.8(2)	--
Total	100	100	100	100
aAbundances in wt %; uncertainties reported as 1σ.
