# Supplementary material for: Evidence for Multiple Diagenetic Episodes in Ancient Fluvial‐Lacustrine Sedimentary Rocks in Gale Crater, Mars
Source: J Geophys Res Planets. 2020 Aug 13;125(8):e2019JE006295. doi: 10.1029/2019JE006295 (PMC7507756; doi:10.1029/2019JE006295)
Supplement: Supplementary file 5 — Table S4 [file JGRE-125-e2019JE006295-s005.csv]

Table S1. APXS chemical compositions of drill samplesa							Table S2. Unit-cell parameters and calculated chemical formula for plagioclase feldspar and hematite																Table S3. Bulk phase distributions normalized to the minimum amorphous abundance as determined from mass balance calculationsa
	Oudam	Marimba	Quela	Sebina				Plagioclase																Bulk Phase Distributions
sol	1368	1426	1466	1533				a (Å)	b (Å)		c (Å)		a (°)		? (°)		? (°)		chemical formula					Oudamb	Oudamc	Marimba	Quela	Sebina
SiO2	51.82	45.99	44.81	43.74			Oudam	8.163(5)	12.852(7)		7.110(4)		93.52(4)		116.31(4)		90.05(5)		(Ca0.40(7)Na0.60)(Al1.40Si2.60)O8				Crystalline	54	48	25	40	41
TiO2	1.05	1.07	1.05	1.01			Marimba	8.161(8)	12.849(7)		7.111(6)		93.41(6)		116.30(4)		90.09(3)		(Ca0.39(5)Na0.61)(Al1.39Si2.61)O8				Clay Minerals	3	3	22	21	25
Al2O3	9.4	8.49	8.48	8.3			Quela	8.175(7)	12.845(8)		7.118(7)		93.43(5)		116.39(6)		90.06(4)		(Ca0.39(6)Na0.61)(Al1.39Si2.61)O8				Opal-CT	7	--	0	0	0
Cr2O3	0.32	0.33	0.29	0.35			Sebina	8.174(7)	12.857(14)		7.116(7)		93.44(5)		116.28(7)		90.10(8)		(Ca0.42(6)Na0.58)(Al1.42Si2.58)O8				Min. Amorphous	36	49	53	39	34
FeOT	18.74	22.53	18.93	18.59																			Total	100	100	100	100	100
MnO	0.22	0.09	0.22	0.19				Hematite															aOxides and Cl are reported in wt %
MgO	4.9	4.58	4.1	4.76				a (Å)	b (Å)		c (Å)		a (°)		? (°)		? (°)						bOpal-CT considered a crystalline phase in amorphous composition calculations
CaO	4.55	5.27	7.48	7.54			Oudam	5.029(1)	5.029(1)		13.738(3)		90		90		120						bOpal-CT considered an amorphous phase in amorphous composition calculations
Na2O	2.59	2.11	2.19	2.26			Marimba	5.029(1)	5.029(1)		13.742(4)		90		90		120
K2O	0.87	0.83	0.77	0.72			Quela	5.031(2)	5.031(2)		13.755(7)		90		90		120
P2O5	0.52	1.05	1.1	0.67			Sebina	5.030(2)	5.030(2)		13.748(6)		90		90		120
SO3	4.36	6.78	9.3	10.58
Cl	0.35	0.48	1.01	1.05
Total	99.69	99.6	99.73	99.76
aOxides and Cl are reported in wt %
